# Supplementary material for: Kymachrysa, a new genus of Nearctic Green Lacewings (Neuroptera, Chrysopidae, Chrysopini)
Source: Zookeys. 2014 Aug 28;(437):87–108. doi: 10.3897/zookeys.437.7984 (PMC4155731; doi:10.3897/zookeys.437.7984)
Supplement: XML Treatment for Kymachrysa [file zookeys.437.7984-treatment1.xml]

<!DOCTYPE tp:taxon-treatment
  PUBLIC "-//TaxonX//DTD Taxonomic Treatment Publishing DTD v0 20100105//EN" "tax-treatment-NSO.dtd">
<tp:taxon-treatment xmlns:tp="http://www.plazi.org/taxpub"><tp:treatment-meta><kwd-group><label>Taxon classification</label><kwd><named-content content-type="kingdom">Animalia</named-content></kwd><kwd><named-content content-type="order">Neuroptera</named-content></kwd><kwd><named-content content-type="family">Chrysopidae</named-content></kwd></kwd-group><mixed-citation publication-type="journal"><person-group><name><surname>Tauber</surname><given-names>Catherine A.</given-names></name><name><surname>Garland</surname><given-names>J. Allan</given-names></name></person-group><article-title><italic>Kymachrysa</italic>, a new genus of Nearctic Green Lacewings (Neuroptera, Chrysopidae, Chrysopini)</article-title><source>Zookeys</source><day>28</day><month>8</month><year>2014</year><volume>2014</volume><issue>437</issue><fpage>87</fpage><lpage>108</lpage><pub-id pub-id-type="doi">10.3897/zookeys.437.7984</pub-id></mixed-citation></tp:treatment-meta><tp:nomenclature><label>Genus</label><tp:taxon-name>
                        <tp:taxon-name-part taxon-name-part-type="genus">Kymachrysa</tp:taxon-name-part>
                        <object-id xmlns:xlink="http://www.w3.org/1999/xlink" content-type="zoobank" xlink:type="simple">http://zoobank.org/56199711-0065-45BA-A035-414069FFA32D</object-id>
                    </tp:taxon-name><tp:taxon-status xmlns:xlink="http://www.w3.org/1999/xlink" xlink:type="simple">gen. n.</tp:taxon-status></tp:nomenclature><tp:treatment-sec sec-type="Type-species"><title>Type-species.</title><p><italic><tp:taxon-name>Chrysopa placita</tp:taxon-name></italic> Banks, 1908: 259.</p></tp:treatment-sec><tp:treatment-sec sec-type="Distinguishing adult features"><title>Distinguishing adult features.</title><p><italic><tp:taxon-name>Kymachrysa</tp:taxon-name></italic> adults appear to be typical chrysopine lacewings of medium size and green coloration. Their most distinctive adult features occur in the male and female terminalia; in addition, a few external features are diagnostic of the genus:</p></tp:treatment-sec><tp:treatment-sec sec-type="External features"><title>External features.</title><p>(i) The longitudinal (radial) veins between the first and second rows of gradate veins of the fore and hind wings are sinuous (Fig. <xref ref-type="fig" rid="F1">1A, B</xref>), whereas in most other chrysopid genera they are relatively straight. (ii) In both males and females, the fused ninth tergite and ectoproct is completely divided by a dorsal invagination, and each <!--PageBreak-->side of the terminal abdominal segment is rounded posterolaterally (especially in males) (Fig. <xref ref-type="fig" rid="F1">1C–F</xref>). Among other New World genera, a complete dorsal invagination of the T9+ect is reported only for <italic><tp:taxon-name>Chrysopiella</tp:taxon-name></italic> and <italic><tp:taxon-name>Parachrysopiella</tp:taxon-name></italic> (<xref ref-type="bibr" rid="B6">Brooks and Barnard 1990</xref>).</p><fig id="F1" position="float" orientation="portrait"><label>Figure 1.</label><caption><p>Two external features that characterize <italic><tp:taxon-name>Kymachrysa</tp:taxon-name></italic> adults. <bold>A, B</bold> Fore and hind wings with sinuate longitudinal veins between the first and second gradate series of crossveins <bold>C–F</bold> Terminal segments (dorsal) with Tergite 9+ectoproct separated dorsally <bold>C, D</bold> Female <bold>E, F</bold> Male <bold>A, C, E.</bold> <italic><tp:taxon-name>Kymachrysa placita</tp:taxon-name></italic> <bold>A, C</bold> Colorado, USNM <bold>E</bold> Type, Colorado, MCZ <bold>B, D, F</bold> <italic><tp:taxon-name>Kymachrysa intacta</tp:taxon-name></italic> <bold>B</bold> Neotype, Quebec, CNC <bold>D</bold> New York, TRC <bold>F</bold> New York, TRC [Males: gonarcal complex not removed]. <italic>Abbreviations</italic>: <bold>i.g.</bold> inner gradate veins <bold>o.g.</bold> outer gradate veins <bold>T8</bold> eighth tergite <bold>T9+e</bold> fused ninth tergite and ectoproct.</p></caption><graphic xmlns:xlink="http://www.w3.org/1999/xlink" xlink:href="zookeys-437-087-g001.jpg" position="float" orientation="portrait" xlink:type="simple"/></fig><!--PageBreak--></tp:treatment-sec><tp:treatment-sec sec-type="Male terminalia"><title>Male terminalia.</title><p>One of the most striking aspects of the <italic><tp:taxon-name>Kymachrysa</tp:taxon-name></italic> male terminalia is the S8+9, which is entirely fused and well sclerotized as in most chrysopine genera. However, in lateral view, the <italic><tp:taxon-name>Kymachrysa</tp:taxon-name></italic> S8+9 has an unusual ventral bend, and the ventral apodeme is heavy and elongate – extending anteriorly well beyond the proximal margin of S8 (Fig. <xref ref-type="fig" rid="F2">2A, B</xref>). In ventral view, S8+9 is constricted mesally and rounded both anteriorly and posteriorly (Fig. <xref ref-type="fig" rid="F2">2C, D</xref>). These features are unique among New World chrysopids.</p><fig id="F2" position="float" orientation="portrait"><label>Figure 2.</label><caption><p><italic><tp:taxon-name>Kymachrysa</tp:taxon-name></italic> male terminalia. <bold>A, B</bold> Abdominal segments 8 and 9 (lateral), with genitalia everted <bold>C, D</bold> Sternite 8+9 (ventral) <bold>E, F</bold> Genitalia (everted, dorsal) <bold>A, C, E</bold> <italic><tp:taxon-name>Kymachrysa placita</tp:taxon-name></italic> Type, Colorado, MCZ <bold>B, D, F</bold> <italic><tp:taxon-name>Kymachrysa intacta</tp:taxon-name></italic>, California, TRC. <italic>Abbreviations</italic>: <bold>c.c.</bold> callus cerci <bold>d.a.</bold> dorsal apodeme (on ninth tergite and ectoproct) <bold>gc</bold> gonocornu <bold>gps</bold> gonapsis <bold>g.b.</bold> gonarcal bridge <bold>med</bold> mediuncus <bold>m.s.</bold> membranous sac <bold>S8+9</bold> fused eighth and ninth sternites <bold>T8</bold> eighth tergite <bold>T9+e</bold> fused ninth tergite and ectoproct <bold>v.a.</bold> ventral apodeme (on sternite 8+9).</p></caption><graphic xmlns:xlink="http://www.w3.org/1999/xlink" xlink:href="zookeys-437-087-g002.jpg" position="float" orientation="portrait" xlink:type="simple"/></fig><!--PageBreak--><p>Gonocornua are present on the gonarcal bridge, as in <italic><tp:taxon-name>Ceraeochrysa</tp:taxon-name></italic>. In <italic><tp:taxon-name>Ceraeochrysa</tp:taxon-name></italic>, the gonocornua are usually rounded and unarticulated, and they arise laterally from the gonarcal bridge (see <xref ref-type="bibr" rid="B9">Freitas et al. 2009</xref>). But, the gonocornua of <italic><tp:taxon-name>Kymachrysa</tp:taxon-name></italic> are unusual in that they appear at least partially articulated or separated from the gonarcal bridge, and at the base they are juxtaposed and located mesally on the distal margin of the gonarcal bridge (Fig. <xref ref-type="fig" rid="F2">2E, F</xref>). Furthermore, the dorsum of the mediuncus has a distinct, trough-like shape not found in other genera; the terminus has a weak, lightly sclerotized or membranous beak mesally and expanded membranous sacs laterally.</p></tp:treatment-sec><tp:treatment-sec sec-type="Female terminalia"><title>Female terminalia.</title><p>Two notable features distinguish the female genitalia. (i) This chrysopid genus is the only one outside of the tribe <tp:taxon-name>Belonopterygini</tp:taxon-name> (see <xref ref-type="bibr" rid="B39">Tjeder 1966</xref>: 235, 324, 337) in which the female is reported to have a praegenitale. [Note: the recording of a praegenitale for <italic><tp:taxon-name>Leucochrysa</tp:taxon-name></italic> (data matrix of <xref ref-type="bibr" rid="B6">Brooks and Barnard 1990</xref>: Table 1) appears to be an error – the description of the genus, p. 248, states that the structure is absent.] Moreover, the structure appears unique among chrysopids, in that it is asymmetrical (a condition not reported for <tp:taxon-name>Belonopterygini</tp:taxon-name>) (Fig. <xref ref-type="fig" rid="F3">3C, D</xref>). (ii) The spermatheca is shaped like a pillbox with a shallow invagination and a sail-shaped velum that opens via a slit to the bursal duct (Fig. <xref ref-type="fig" rid="F3">3F–H</xref>). By comparison, in <italic><tp:taxon-name>Ceraeochrysa</tp:taxon-name></italic> the spermatheca is cylindrical, with an elongate invagination and a U-shaped or J-shaped bend that opens via a slit directly to the bursa copulatrix (e.g., <xref ref-type="bibr" rid="B3">Adams and Penny 1985</xref>, <xref ref-type="bibr" rid="B8">Freitas and Penny 2001</xref>, <xref ref-type="bibr" rid="B26">Sosa and Freitas 2010</xref>, <xref ref-type="bibr" rid="B27">2011</xref>). And, in <italic><tp:taxon-name>Chrysopodes</tp:taxon-name></italic> the spermatheca is cylindrical or tubular, with a very deep invagination and an elongate bursal duct (e.g., <xref ref-type="bibr" rid="B3">Adams and Penny 1985</xref>, <xref ref-type="bibr" rid="B8">Freitas and Penny 2001</xref>, <xref ref-type="bibr" rid="B32">Tauber 2010</xref>, <xref ref-type="bibr" rid="B37">Tauber et al. 2012</xref>). (iii) Finally, the <italic><tp:taxon-name>Kymachrysa</tp:taxon-name></italic> spermathecal duct (mature specimens) is hairy for almost its entire length; the terminal bristles are long and fine, and their length decreases proximally; at the base of the duct the bristles are very short and stubby, or granular in appearance (Fig. <xref ref-type="fig" rid="F3">3E, F</xref>).</p><fig id="F3" position="float" orientation="portrait"><label>Figure 3.</label><caption><p><italic><tp:taxon-name>Kymachrysa</tp:taxon-name></italic> female terminalia. <bold>A, B</bold> Abdominal segments 7 and 9 (lateral) [Arrows delineate the praegenitale] <bold>C, D</bold> Praegenitale at distal margin of S7 (ventral) <bold>E–H</bold> Spermatheca <bold>A, C, F</bold> <italic><tp:taxon-name>Kymachrysa placita</tp:taxon-name></italic> <bold>A, F</bold> Colorado, USNM <bold>C</bold> New Mexico, USNM <bold>B, D, E, G, H</bold> <italic><tp:taxon-name>Kymachrysa intacta</tp:taxon-name></italic> <bold>B, D, E</bold> New York, TRC <bold>G</bold> Colorado, CPG <bold>H</bold> California, TRC. <italic>Abbreviations</italic>: <bold>c.c.</bold> callus cerci <bold>g.l.</bold> gonapophysis lateralis <bold>inv</bold> spermathecal invagination <bold>prae</bold> praegenitale <bold>sg</bold> subgenitale <bold>sp</bold> spermatheca <bold>sp.d.</bold> spermathecal duct <bold>S7</bold> seventh sternite <bold>tr.s.</bold> transverse sclerite <bold>T9+e</bold> fused ninth tergite and ectoproct <bold>vel</bold> velum.</p></caption><graphic xmlns:xlink="http://www.w3.org/1999/xlink" xlink:href="zookeys-437-087-g003.jpg" position="float" orientation="portrait" xlink:type="simple"/></fig></tp:treatment-sec><tp:treatment-sec sec-type="Description"><title>Description.</title><p><bold>Adult</bold> (Figs <xref ref-type="fig" rid="F4">4</xref>, <xref ref-type="fig" rid="F5">5</xref>, <xref ref-type="fig" rid="F8">8C, D</xref>). Delicate, slender, medium sized (forewing length, <italic><tp:taxon-name>Kymachrysa placita</tp:taxon-name></italic>: 11–13 mm; <italic><tp:taxon-name>Kymachrysa intacta</tp:taxon-name></italic> 11–15 mm), predominantly green with yellow longitudinal stripe, mesally. <bold>Head</bold> (Figs <xref ref-type="fig" rid="F4">4</xref>, <xref ref-type="fig" rid="F5">5</xref>). Vertex with pair of crescent-shaped, red or brown sublateral marks (sometimes absent or faint), usually with lateral red or brown stripe near margin of eye; frons with or without markings; gena with red or brown longitudinal markings. Distal segments of labial, maxillary palpi with elongate, lateral, black marks. Antenna cream colored, without markings. <bold>Thorax</bold> (Figs <xref ref-type="fig" rid="F4">4E–H</xref>, <xref ref-type="fig" rid="F5">5F–J</xref>, <xref ref-type="fig" rid="F8">8C, D</xref>). Prothorax variable in length and shape (probably developmental variation), usually long, tapered distally; dorsum without lateral stripes, but usually with irregular, red or brownish, sublateral markings (especially western, southern specimens); mesothorax, metathorax with or without markings. Legs mostly light green, without markings, with numerous dark brown to black setae; tarsal claws with deep U-shaped to V-shaped cleft.</p><fig id="F4" position="float" orientation="portrait"><label>Figure 4.</label><caption><p><italic><tp:taxon-name>Kymachrysa placita</tp:taxon-name></italic> external adult features. Note variation in darkness and size of head markings, prothoracic size and shape. <bold>A, B</bold> Head (dorsal) <bold>C, D</bold> Head (frontal) <bold>E</bold> Head, prothorax (lateral) <bold>F, G</bold> Head, prothorax, mesothorax (dorsal) <bold>H</bold> Head, thorax (lateral) [Background with small piece of abdomen visible]. <bold>A, C, E, F</bold> Wyoming, SDNHM; <bold>B, D, G, H</bold> Colorado, CPG.</p></caption><graphic xmlns:xlink="http://www.w3.org/1999/xlink" xlink:href="zookeys-437-087-g004.jpg" position="float" orientation="portrait" xlink:type="simple"/></fig><fig id="F5" position="float" orientation="portrait"><label>Figure 5.</label><caption><p><italic><tp:taxon-name>Kymachrysa intacta</tp:taxon-name></italic> external adult features. Note variation in the presence, darkness, and size of head and thoracic markings. <bold>A–C</bold> Head (dorsal) <bold>D, E</bold> Head (frontal) <bold>F</bold> Head, prothorax (lateral) <bold>G, H</bold> Head, prothorax, mesothorax (dorsal) <bold>I</bold> Thorax (dorsal) <bold>J</bold> Head, thorax (lateral) <bold>A, D, G, I, J</bold> California, TRC <bold>B, E, F, H</bold> Colorado, TRC; <bold>C</bold> New York, TRC.</p></caption><graphic xmlns:xlink="http://www.w3.org/1999/xlink" xlink:href="zookeys-437-087-g005.jpg" position="float" orientation="portrait" xlink:type="simple"/></fig><p>Wings (Fig. <xref ref-type="fig" rid="F1">1A, B</xref>) with costal area slightly enlarged basally; radius straight; im3 cell triangular; forewing, hindwing with two, regular, slightly converging rows of gradate veins; longitudinal veins between inner and outer gradates sinuate; three icu cells, distal one open.</p><p><bold>Abdomen</bold> (Figs <xref ref-type="fig" rid="F1">1C–F</xref>, <xref ref-type="fig" rid="F2">2A, B</xref>, <xref ref-type="fig" rid="F3">3A, B</xref>, <xref ref-type="fig" rid="F6">6A</xref>, <xref ref-type="fig" rid="F7">7A</xref>, <xref ref-type="fig" rid="F8">8A, B</xref>) with spiracles simple; callus cerci round, located dorsally on T9+ect, with trichobothria stemming from closely <!--PageBreak-->spaced sockets; ninth tergite (T9) and ectoproct fused, forming T9+ect; T9+ect completely divided dorsally.</p><fig id="F6" position="float" orientation="portrait"><label>Figure 6.</label><caption><p><italic><tp:taxon-name>Kymachrysa placita</tp:taxon-name></italic> male abdomen. <bold>A</bold> Abdominal segments 3 to terminus (lateral), with genitalia everted <bold>B</bold> Gonarcal complex (dorsal) <bold>C</bold> Genitalia (everted–including gonapsis, lateral) <bold>D</bold> Gonapsis (ventral) <bold>E</bold> Hypandrium internum nestled within membrane [Gonapsis not in focus, shown for relative scale]. All Types, Colorado, MCZ <italic>Abbreviations</italic>: <bold>gc</bold> gonocornu <bold>gps</bold> gonapsis <bold>g.a.</bold> gonarcal apodeme <bold>g.b.</bold> gonarcal bridge <bold>g.c.</bold> gonarcal complex <bold>h.i.</bold> V-shaped hypandrium internum <bold>med</bold> mediuncus <bold>m.s.</bold> membranous sac <bold>S7</bold> seventh sternite <bold>S8+9</bold> fused eighth and ninth sternites <bold>Tx</bold> tergite, number <bold>T9+e</bold> fused ninth tergite and ectoproct.</p></caption><graphic xmlns:xlink="http://www.w3.org/1999/xlink" xlink:href="zookeys-437-087-g006.jpg" position="float" orientation="portrait" xlink:type="simple"/></fig><fig id="F7" position="float" orientation="portrait"><label>Figure 7.</label><caption><p><italic><tp:taxon-name>Kymachrysa intacta</tp:taxon-name></italic> male abdomen. <bold>A</bold> Abdominal segments 4 to terminus (lateral), with genitalia everted <bold>B</bold> Gonarcal complex (dorsal) <bold>C</bold> Everted genitalia (dorsolateral), showing dorsal membranous sacs <bold>D</bold> Gonapsis (lateral), hypandrium internum (dorsal) <bold>E</bold> Gonapsis (ventral). <bold>A, D</bold> California, TRC <bold>B, E</bold> New York, TRC; <bold>C</bold> Colorado, CPG. <italic>Abbreviations</italic>: <bold>gc</bold> gonocornu <bold>gps</bold> gonapsis <bold>g.a.</bold> gonarcal apodeme <bold>g.b.</bold> gonarcal bridge <bold>g.c.</bold> gonarcal complex <bold>h.i.</bold> V-shaped hypandrium internum <bold>med</bold> mediuncus <bold>m.s.</bold> membranous sac <bold>Sx</bold> sternite, number <bold>S8+9</bold> fused eighth and ninth sternites <bold>T8</bold> eighth tergite <bold>T9+e</bold> fused ninth tergite and ectoproct.</p></caption><graphic xmlns:xlink="http://www.w3.org/1999/xlink" xlink:href="zookeys-437-087-g007.jpg" position="float" orientation="portrait" xlink:type="simple"/></fig><p><bold>Male abdomen</bold> (Figs <xref ref-type="fig" rid="F2">2</xref>, <xref ref-type="fig" rid="F6">6</xref>–<xref ref-type="fig" rid="F8">8</xref>) slender, with sternites tall (~0.7× length), with or without microtholi; spiracles simple; terminal segments (A8–A9) compact; ectoproct with heavy apodeme along entire dorsal margin, terminus reaching proximal edge of eighth sternite (S8); eighth and ninth sternites fused; S8+9 shallow, with dorsal surface undulating, anterior section of S8+9 with heavy ventral apodeme extending <!--PageBreak-->proximally well beyond margin of segment, into S7; ventral surface indented mesally (hour-glass shaped). Gonapsis, hypandrium internum attached to membrane at tip of S9; gonapsis elongate, with basal margin rounded, toothed, distal margin expanded, curved; gonocristae absent. Gonarcus arcuate, with stout bridge, rounded, expanded lateral apodemes; gonocornua triangular, articulated on laterodistal margin of gonarcal bridge; base of gonocornua clear, tip dark, heavy, tapering to angulate terminus; entoprocessus absent. Mediuncus weak, comprising very lightly sclerotized, curved, mesal band distal to gonocornua, with trough-shaped dorsal surface, small, rounded, membranous terminus. Gonosaccus large, expanded dorsally as pair of large, eversible, distal sacs, expanded ventrally with a second pair of large, eversible sacs; gonosetae absent.</p><fig id="F8" position="float" orientation="portrait"><label>Figure 8.</label><caption><p><bold>A, B</bold> Integument of fifth abdominal sternite. <bold>A</bold> <italic><tp:taxon-name>Kymachrysa placita</tp:taxon-name></italic>, without microtholi [typical of <italic><tp:taxon-name>Kymachrysa placita</tp:taxon-name></italic> and some <italic><tp:taxon-name>Kymachrysa intacta</tp:taxon-name></italic> populations (see text)] <bold>B</bold> <italic><tp:taxon-name>Kymachrysa intacta</tp:taxon-name></italic>, with microtholi (typical of some populations). <bold>C, D</bold> Prothoracic tarsal claw. <bold>C</bold> <italic><tp:taxon-name>Kymachrysa placita</tp:taxon-name></italic> <bold>D</bold> <italic><tp:taxon-name>Kymachrysa intacta</tp:taxon-name></italic>. <bold>A</bold> Type, Colorado, MCZ; <bold>B</bold> California, TRC; <bold>C</bold> Wyoming, SDNHM; <bold>D</bold> Minnesota, CMNH.</p></caption><graphic xmlns:xlink="http://www.w3.org/1999/xlink" xlink:href="zookeys-437-087-g008.jpg" position="float" orientation="portrait" xlink:type="simple"/></fig><!--PageBreak--><p><bold>Female abdomen</bold> (Fig. <xref ref-type="fig" rid="F3">3</xref>) robust, not slender; terminalia compact. Praegenitale present, extending as truncated lobe from distal margin of S7, with distal, asymmetrical lobe, comb-shaped, with single long seta; lobe extending distally beyond S7 or curving internally. Colleterial gland, reservoir membranous, very delicate, extending proximally well into A7; transverse sclerite relatively large, broad, comb-shaped, with elongate teeth. Spermathecal complex simple; spermatheca small, pillbox shaped with small to moderate, U-shaped invagination, sail-like velum, opening to bursa copulatrix via elongate slit and small, membranous bursal duct; spermathecal duct elongate (&gt;3× width of spermatheca), curvy, covered with fine hairs throughout (mature specimens), most dense, long distally, becoming short, stubby basally; immature specimens with basal ~10–20% of spermathecal duct smooth. Bursa copulatrix small, delicate, membranous, sac-like; <!--PageBreak-->bursal glands either absent or very small. Subgenitale large, robust, triangular in ventral view, with pair of distal lobes, extending outward or concealed beneath ectoprocts.</p></tp:treatment-sec><tp:treatment-sec sec-type="Etymology"><title>Etymology.</title><p>The prefix “<italic>Kyma</italic>-” comes from the Greek word <italic>kýma</italic> (<italic>κύμα</italic>), meaning wave, and refers to the wavy, or sinuate, longitudinal veins between the gradate veins of the forewings that distinguish the two species currently assigned to the genus. The suffix follows the traditional series of chrysopid names ending in “-<italic>chrysa</italic>” – Greek, feminine, “χρυσα” meaning golden.</p></tp:treatment-sec><tp:treatment-sec sec-type="Geographic distribution"><title>Geographic distribution.</title><p>The genus, which currently includes only two species, appears to be restricted to North America (Canada, United States and Mexico, as far south as Mexico City) (<xref ref-type="bibr" rid="B1">Adams 1982</xref>, <xref ref-type="bibr" rid="B22">Penny et al. 1997</xref>, <xref ref-type="bibr" rid="B31">Tauber 2003</xref>, <xref ref-type="bibr" rid="B40">Valencia Luna et al. 2006</xref>, <xref ref-type="bibr" rid="B13">Garland and Kevan 2007</xref>, <xref ref-type="bibr" rid="B9">Freitas et al. 2009</xref>, <xref ref-type="bibr" rid="B33">Tauber and Flint 2010</xref>, all as <italic><tp:taxon-name>Ceraeochrysa</tp:taxon-name></italic> or <italic><tp:taxon-name>Chrysopodes</tp:taxon-name></italic>).</p></tp:treatment-sec><tp:treatment-sec sec-type="Characteristics of Kymachrysa larvae"><title>Characteristics of <italic><tp:taxon-name>Kymachrysa</tp:taxon-name></italic> larvae.</title><p>The larvae of only one of the <italic><tp:taxon-name>Kymachrysa</tp:taxon-name></italic> species (<italic><tp:taxon-name>Kymachrysa intacta</tp:taxon-name></italic>) were described (<xref ref-type="bibr" rid="B35">Tauber et al. 1998</xref>, as <italic><tp:taxon-name>Ceraeochrysa placita</tp:taxon-name></italic>). Later they were shown to share a large number of distinctive characteristics with the larvae of several species of <italic><tp:taxon-name>Chrysopodes</tp:taxon-name></italic>, and as a result the species was transferred to <italic><tp:taxon-name>Chrysopodes</tp:taxon-name></italic> (<xref ref-type="bibr" rid="B31">Tauber 2003</xref>, as <italic><tp:taxon-name>Chrysopodes placita</tp:taxon-name></italic>).</p><!--PageBreak--><p>Recently, larvae from additional species of <italic><tp:taxon-name>Chrysopodes</tp:taxon-name></italic> were described in sufficient detail for more robust comparisons than were possible earlier. Now, detailed larval descriptions are available for six of the 47 currently recognized species of <italic><tp:taxon-name>Chrysopodes</tp:taxon-name></italic> [<xref ref-type="bibr" rid="B31">Tauber 2003</xref>: <italic><tp:taxon-name>Chrysopodes  (Neosuarius)  collaris</tp:taxon-name></italic> (Schneider); <xref ref-type="bibr" rid="B25">Silva et al. 2013</xref>: <italic><tp:taxon-name>Chrysopodes  (Chrysopodes)  divisus</tp:taxon-name></italic> (Walker), <italic><tp:taxon-name>Chrysopodes (Chrysopodes) fumosus</tp:taxon-name></italic> Tauber &amp; Albuquerque, <italic><tp:taxon-name>Chrysopodes (Chrysopodes) geayi</tp:taxon-name></italic> (Navás), <italic><tp:taxon-name>Chrysopodes (Chrysopodes) linaefrons</tp:taxon-name></italic> Adams &amp; Penny; <italic><tp:taxon-name>Chrysopodes (Chrysopodes) spinellus</tp:taxon-name></italic> Adams &amp; Penny]. Comparisons with these species confirm that <italic><tp:taxon-name>Kymachrysa intacta</tp:taxon-name></italic> larvae differ only slightly from those of <italic><tp:taxon-name>Chrysopodes</tp:taxon-name></italic>. And, given the large percentage of species in both <italic><tp:taxon-name>Kymachrysa</tp:taxon-name></italic> and <italic><tp:taxon-name>Chrysopodes</tp:taxon-name></italic> with undescribed larvae, it is not clear at this time, which, if any, of these differences will be informative at the generic level.</p><p>Nevertheless, the following features appear most noteworthy:</p><p>(a) <!--PageBreak--><italic>Setae</italic>: Previously, certain setae on the <italic><tp:taxon-name>Kymachrysa intacta</tp:taxon-name></italic> Semaphorant B were reported to be “serrated” or “thorny”, similar to those on <italic><tp:taxon-name>Chrysopodes</tp:taxon-name></italic>; these setae include the LS of the thorax and A4-A8, the large LDS on A6 and A7, and some dorsal thoracic setae (“serrated”: <xref ref-type="bibr" rid="B36">Tauber et al. 2000</xref>, as <italic><tp:taxon-name>Ceraeochrysa placita</tp:taxon-name></italic>; “thorny”: <xref ref-type="bibr" rid="B31">Tauber 2003</xref>, as <italic><tp:taxon-name>Chrysopodes placita</tp:taxon-name></italic>). Subsequent comparison of these setae with those of the six described <italic><tp:taxon-name>Chrysopodes</tp:taxon-name></italic> species (under higher magnification) indicates that the setal surface of <italic><tp:taxon-name>Kymachrysa intacta</tp:taxon-name></italic> (Semaphorant B) falls outside the range of variation exhibited by <italic><tp:taxon-name>Chrysopodes  (Chrysopodes) </tp:taxon-name></italic> and <italic><tp:taxon-name>Chrysopodes  (Neosuarius) </tp:taxon-name></italic>. Rather than serrated or thorny, the <italic><tp:taxon-name>Kymachrysa intacta</tp:taxon-name></italic> setae have a more sabulose (sandy) or granular surface (Fig. <xref ref-type="fig" rid="F9">9C–F</xref>). [Note: the same setae on Semaphorant A are thorny on both <italic><tp:taxon-name>Chrysopodes</tp:taxon-name></italic> and <italic><tp:taxon-name>Kymachrysa intacta</tp:taxon-name></italic>.]</p><fig id="F9" position="float" orientation="portrait"><label>Figure 9.</label><caption><p>Larval characteristics that distinguish <italic><tp:taxon-name>Kymachrysa</tp:taxon-name></italic> from <italic><tp:taxon-name>Chrysopodes</tp:taxon-name></italic>. <bold>A, B</bold> Raised metathoracic posterior fold [Arrows indicate dark setal bases with distinctive anterior markings] <bold>C–F</bold> Setae on raised metathoracic fold [Note slender, curved structure, granular surface (<italic><tp:taxon-name>Kymachrysa</tp:taxon-name></italic>) vs robust, erect structure, thorny surface (<italic><tp:taxon-name>Chrysopodes</tp:taxon-name></italic>)] <bold>A, C, E</bold> <italic><tp:taxon-name>Kymachrysa intacta</tp:taxon-name></italic> (Californa, TRC) <bold>B, D, F</bold> <italic><tp:taxon-name>Chrysopodes geayi</tp:taxon-name></italic> (Rio de Janeiro, TRC).</p></caption><graphic xmlns:xlink="http://www.w3.org/1999/xlink" xlink:href="zookeys-437-087-g009.jpg" position="float" orientation="portrait" xlink:type="simple"/></fig><!--PageBreak--><p>(b) <italic>Metathoracic fold</italic>: One of the primary reasons for transferring <italic><tp:taxon-name>Kymachrysa intacta</tp:taxon-name></italic> to <italic><tp:taxon-name>Chrysopodes</tp:taxon-name></italic> (<xref ref-type="bibr" rid="B31">Tauber 2003</xref>, as <italic><tp:taxon-name>Chrysopodes placita</tp:taxon-name></italic>) was the shared characteristic of an unusual posterior fold on the larval metathorax. In both taxa, the fold rises well above the anterior part of the metathorax, and it bears a transverse row (R1) of robust setae that stem from enlarged chalazae and that are usually slightly longer than the submedian setae (SMS) on abdominal segments A1 through A6. However, subsequent comparisons indicated that aspects of this feature present some small, but significant differences between <italic><tp:taxon-name>Kymachrysa intacta</tp:taxon-name></italic> and <italic><tp:taxon-name>Chrysopodes</tp:taxon-name></italic>.</p><p>First, as discussed above, the surface of the R1 setae on <italic><tp:taxon-name>Kymachrysa intacta</tp:taxon-name></italic> Semaphorant B is distinctive. It is sabulose (sandy), not thorny as in <italic><tp:taxon-name>Chrysopodes</tp:taxon-name></italic>.</p><p>Second, although the body dimensions of the L3 larvae of <italic><tp:taxon-name>Chrysopodes  (Chrysopodes) </tp:taxon-name></italic> and <italic><tp:taxon-name>Kymachrysa intacta</tp:taxon-name></italic> that we studied are similar, the length, robustness, and stiffness of the setae differ between the two taxa (<xref ref-type="table" rid="T1">Table 1</xref>, Fig. <xref ref-type="fig" rid="F9">9</xref>). For example, in <italic><tp:taxon-name>Chrysopodes  (Chrysopodes) </tp:taxon-name></italic>, the R1 setae range in length between 0.28–0.42 mm, and they are thick and erect throughout their entire lengths. In comparison, the <italic><tp:taxon-name>Kymachrysa intacta</tp:taxon-name></italic> R1 setae range between 0.48–0.62 mm; they are slender throughout, and only the basal section stands erect – the distal section tends to curve. [Note: In the large bodied <italic><tp:taxon-name>Chrysopodes  (Neosuarius)  collaris</tp:taxon-name></italic> (Schneider), both the R1 setae and SMS are slightly longer and more slender and flexible than those of <italic><tp:taxon-name>Chrysopodes  (Chrysopodes) </tp:taxon-name></italic> species (<xref ref-type="table" rid="T1">Table 1</xref>).]</p><table-wrap id="T1" position="float" orientation="portrait"><label>Table 1.</label><caption><p>Larval setal lengths (range): comparison between <italic><tp:taxon-name>Kymachrysa intacta</tp:taxon-name></italic> and <italic><tp:taxon-name>Chrysopodes</tp:taxon-name></italic> species.</p></caption><table><tbody><tr><th rowspan="1" colspan="1" style="text-align:left">Species</th><th rowspan="1" colspan="1" style="text-align:center">T3-R1</th><th rowspan="1" colspan="1" style="text-align:center">SMS</th></tr><tr><td rowspan="1" colspan="1" style="text-align:left"><italic><tp:taxon-name>Kymachrysa intacta</tp:taxon-name></italic></td><td rowspan="1" colspan="1" style="text-align:center">0.48–0.62 mm</td><td rowspan="1" colspan="1" style="text-align:center">0.28–0.43 mm</td></tr><tr><td rowspan="1" colspan="1" style="text-align:left"><italic><tp:taxon-name>Chrysopodes  (Chrysopodes)  divisus</tp:taxon-name></italic></td><td rowspan="1" colspan="1" style="text-align:center">0.28–0.36 mm</td><td rowspan="1" colspan="1" style="text-align:center">0.24–0.36 mm</td></tr><tr><td rowspan="1" colspan="1" style="text-align:left"><italic><tp:taxon-name>Chrysopodes  (Chrysopodes)  geayi</tp:taxon-name></italic></td><td rowspan="1" colspan="1" style="text-align:center">0.39–0.42 mm</td><td rowspan="1" colspan="1" style="text-align:center">0.21–0.36 mm</td></tr><tr><td rowspan="1" colspan="1" style="text-align:left"><italic><tp:taxon-name>Chrysopodes  (Neosuarius)  collaris</tp:taxon-name></italic></td><td rowspan="1" colspan="1" style="text-align:center">0.43–0.51 mm</td><td rowspan="1" colspan="1" style="text-align:center">0.31–0.47 mm</td></tr></tbody></table></table-wrap><p>Third, the larvae of <italic><tp:taxon-name>Chrysopodes</tp:taxon-name></italic> spp. (all instars, including the first) have dark brown markings on the frontal surface of the chalazae in metathoracic R1; these markings are elliptical to ovate and at least as broad as the setal base. In <italic><tp:taxon-name>Kymachrysa intacta</tp:taxon-name></italic> (second and third instars) they are light brown in color, elongate, and narrower than the setal base (Fig. <xref ref-type="fig" rid="F9">9A, B</xref>); they are either absent or very light in first instars.</p></tp:treatment-sec><tp:treatment-sec sec-type="Biological features of Kymachrysa"><title>Biological features of <italic><tp:taxon-name>Kymachrysa</tp:taxon-name></italic>.</title><p>Adult specimens of <italic><tp:taxon-name>Kymachrysa placita</tp:taxon-name></italic> are not common; those that we have seen were collected during July and August. No larval specimens are reported. <italic><tp:taxon-name>Kymachrysa intacta</tp:taxon-name></italic> appears to be more abundant; we have seen adult specimens collected from June through mid-October (mostly August), and we have collected larvae during March and April (overwintering second instars) and in September and October (prehibernal first instars).</p><p>Biological features have been investigated only for <!--PageBreak--><!--PageBreak--><italic><tp:taxon-name>Kymachrysa intacta</tp:taxon-name></italic> (<xref ref-type="bibr" rid="B35">Tauber et al. 1998</xref>). In populations from both eastern and western USA (NY and CA), eggs are laid and larvae occur on the trunks of medium-sized to large-sized deciduous and evergreen trees. The larvae are debris-carriers; typically they carry pieces of bark or other woody or plant material that blends with their typical substrate (Fig. <xref ref-type="fig" rid="F10">10</xref>).</p><fig id="F10" position="float" orientation="portrait"><label>Figure 10.</label><caption><p><italic><tp:taxon-name>Kymachrysa intacta</tp:taxon-name></italic> third instar (darkly marked). Note head markings, debris packet containing woody and dried plant material. (Photo: Stephen A. Marshall).</p></caption><graphic xmlns:xlink="http://www.w3.org/1999/xlink" xlink:href="zookeys-437-087-g010.jpg" position="float" orientation="portrait" xlink:type="simple"/></fig><p>Developmental stages are relatively prolonged, and they are strongly influenced by photoperiod (<xref ref-type="bibr" rid="B35">Tauber et al. 1998</xref>). The life cycle appears to be univoltine. Larvae overwinter as diapausing second instars. Short daylengths decelerate development during the first instar, and they induce and maintain hibernal diapause in second instars. Daylength also may be important during the postdiapause developmental period. Under field conditions (Tompkins and Schyler Counties, NY), adults emerge in June, and eggs occur from July through late September or early October. Such a life cycle is unusual, but not unknown, for other chrysopids. For example, free-living second and third instars of <italic><tp:taxon-name>Pseudomallada</tp:taxon-name></italic> species also overwinter in a photoperiodically induced diapause (<xref ref-type="bibr" rid="B23">Principi and Sgobba 1987</xref>, <xref ref-type="bibr" rid="B24">1993</xref>, <xref ref-type="bibr" rid="B7">Canard at al. 1990</xref>).</p></tp:treatment-sec><tp:treatment-sec sec-type="Kymachrysa’s generic relationships"><title><italic><tp:taxon-name>Kymachrysa</tp:taxon-name></italic>’s generic relationships.</title><p>With the addition of <italic><tp:taxon-name>Kymachrysa</tp:taxon-name></italic>, a total of 17 genera of <tp:taxon-name>Chrysopini</tp:taxon-name> are now known from the New World. <xref ref-type="table" rid="T2">Table 2</xref> lists the eleven that are reported from North America, including Mexico, and it provides references to their distributions.</p><table-wrap id="T2" position="float" orientation="portrait"><label>Table 2.</label><caption><p>Genera in the tribe <tp:taxon-name>Chrysopini</tp:taxon-name> reported from North America, including the new genus, <italic><tp:taxon-name>Kymachrysa</tp:taxon-name></italic>.</p></caption><table><tbody><tr><td rowspan="1" colspan="1"><italic><tp:taxon-name>Ceraeochrysa</tp:taxon-name></italic> Adams, 1982 – New World, largely Neotropical; 15 species in North America (<xref ref-type="bibr" rid="B40">Valencia Luna et al. 2006</xref>, <xref ref-type="bibr" rid="B13">Garland and Kevan 2007</xref>, <xref ref-type="bibr" rid="B9">Freitas et al. 2009</xref>, <xref ref-type="bibr" rid="B33">Tauber and Flint 2010</xref>)</td></tr><tr><td rowspan="1" colspan="1"><italic><tp:taxon-name>Chrysopa</tp:taxon-name></italic> Leach in Brewster, 1815 – Holartic; eleven confirmed species in North America (<xref ref-type="bibr" rid="B22">Penny et al. 1997</xref>, <xref ref-type="bibr" rid="B13">Garland and Kevan 2007</xref>, <xref ref-type="bibr" rid="B40">Valencia Luna et al. 2006</xref>)</td></tr><tr><td rowspan="1" colspan="1"><italic><tp:taxon-name>Chrysoperla</tp:taxon-name></italic> Steinmann, 1964 – Worldwide; ten species from North America (<xref ref-type="bibr" rid="B5">Brooks 1994</xref>, <xref ref-type="bibr" rid="B40">Valencia Luna et al. 2006</xref>, <xref ref-type="bibr" rid="B14">Henry et al. 2012</xref>)</td></tr><tr><td rowspan="1" colspan="1"><italic><tp:taxon-name>Chrysopodes  (Neosuarius) </tp:taxon-name></italic> Adams &amp; Penny, 1985 – Neotropical; largely Central and South America; one species from North America (<xref ref-type="bibr" rid="B3">Adams and Penny 1985</xref>, <xref ref-type="bibr" rid="B31">Tauber 2003</xref>, <xref ref-type="bibr" rid="B40">Valencia Luna et al. 2006</xref>, <xref ref-type="bibr" rid="B13">Garland and Kevan 2007</xref>)</td></tr><tr><td rowspan="1" colspan="1"><italic><tp:taxon-name>Eremochrysa</tp:taxon-name></italic> Banks, 1903 – Nearctic, West Indies; largely southwestern USA &amp; northern Mexico: <italic><tp:taxon-name>Eremochrysa  (Chrysopiella) </tp:taxon-name></italic> Banks, 1911, four species; <italic><tp:taxon-name>Eremochrysa  (Eremochrysa) </tp:taxon-name></italic> Banks 1903, thirteen species (<xref ref-type="bibr" rid="B22">Penny et al. 1997</xref>, <xref ref-type="bibr" rid="B40">Valencia Luna et al. 2006</xref>, <xref ref-type="bibr" rid="B13">Garland and Kevan 2007</xref>, <xref ref-type="bibr" rid="B17">Oswald 2013</xref>)</td></tr><tr><td rowspan="1" colspan="1"><italic><tp:taxon-name>Kymachrysa</tp:taxon-name></italic> gen. n.  – Nearctic (Canada, USA, and montane Mexico), two species</td></tr><tr><td rowspan="1" colspan="1"><italic><tp:taxon-name>Meleoma</tp:taxon-name></italic> Fitch, 1855 – Nearctic, Neotropical, largely USA and Mexico; 28 species (<xref ref-type="bibr" rid="B28">Tauber 1969</xref>, <xref ref-type="bibr" rid="B6">Brooks and Barnard 1990</xref>, <xref ref-type="bibr" rid="B19">Penny 2006</xref>, <xref ref-type="bibr" rid="B13">Garland and Kevan 2007</xref>)</td></tr><tr><td rowspan="1" colspan="1"><italic><tp:taxon-name>Nineta</tp:taxon-name></italic> Navás, 1912 – Holarctic; two species from North America (USA, Canada) (<xref ref-type="bibr" rid="B22">Penny et al. 1997</xref>, <xref ref-type="bibr" rid="B13">Garland and Kevan 2007</xref>)</td></tr><tr><td rowspan="1" colspan="1"><italic><tp:taxon-name>Plesiochrysa</tp:taxon-name></italic> Adams, 1982 – Neotropical, Oriental, Australasia; ~25 species with two from North America (southern USA &amp; Mexico) (<xref ref-type="bibr" rid="B22">Penny et al. 1997</xref>, <xref ref-type="bibr" rid="B40">Valencia Luna et al. 2006</xref>)</td></tr><tr><td rowspan="1" colspan="1"><italic><tp:taxon-name>Pseudomallada</tp:taxon-name></italic> Tsukaguchi, 1995 – Holarctic; large genus (~165 species) with five species from North America (<xref ref-type="bibr" rid="B2">Adams and Garland 1982</xref>)</td></tr><tr><td rowspan="1" colspan="1"><italic><tp:taxon-name>Yumachrysa</tp:taxon-name></italic> Banks, 1950 – Western USA, Mexico; four species (<xref ref-type="bibr" rid="B22">Penny et al. 1997</xref>, <xref ref-type="bibr" rid="B18">Oswald et al. 2002</xref>)</td></tr></tbody></table></table-wrap><p>Above, we showed that <!--PageBreak--><italic><tp:taxon-name>Kymachrysa</tp:taxon-name></italic> adults (males and females) express a number of characteristics that provide strong morphological support for a distinct genus. However, its relationship with other chrysopine genera remains perplexing. In general, the male genital structures resemble those of <italic><tp:taxon-name>Ceraeochrysa</tp:taxon-name></italic>, whereas the female genitalia (apart from the presence of a praegenitale in <italic><tp:taxon-name>Kymachrysa</tp:taxon-name></italic>) appear similar to those of several other genera (e.g., <italic><tp:taxon-name>Ungla</tp:taxon-name></italic>, <italic><tp:taxon-name>Pseudomallada</tp:taxon-name></italic>). Finally, its larval morphology is very close to that of <italic><tp:taxon-name>Chrysopodes</tp:taxon-name></italic>, and its biological traits (larval habitat, overwintering stage, photoperiodically controlled diapause) resemble those of <italic><tp:taxon-name>Pseudomallada</tp:taxon-name></italic>. Resolution of the dilemma posed by the above mixture of similarities awaits a broadly based phylogenetic analysis of chysopid genera.</p></tp:treatment-sec><ref-list><ref id="B6"><mixed-citation xmlns:xlink="http://www.w3.org/1999/xlink" xlink:type="simple"><person-group><name name-style="western"><surname>Brooks</surname><given-names>SJ</given-names></name><name name-style="western"><surname>Barnard</surname><given-names>PC</given-names></name></person-group> (<year>1990</year>) <article-title>The green lacewings of the world: a generic review (Neuroptera: Chrysopidae).</article-title><source>Bulletin of the British Museum of Natural History, Entomology</source><volume>59</volume>: <fpage>117</fpage>–<lpage>286</lpage>.</mixed-citation></ref><ref id="B9"><mixed-citation xmlns:xlink="http://www.w3.org/1999/xlink" xlink:type="simple"><person-group><name name-style="western"><surname>Freitas</surname><given-names>S de</given-names></name><name name-style="western"><surname>Penny</surname><given-names>ND</given-names></name><name name-style="western"><surname>Adams</surname><given-names>PA</given-names></name></person-group> (<year>2009</year>) <article-title>A revision of the New World genus <italic>Ceraeochrysa</italic> (Neuroptera: Chrysopidae).</article-title><source>Proceedings of the California Academy of Sciences</source><volume>60</volume>: <fpage>503</fpage>–<lpage>610</lpage>.</mixed-citation></ref><ref id="B39"><mixed-citation xmlns:xlink="http://www.w3.org/1999/xlink" xlink:type="simple"><person-group><name name-style="western"><surname>Tjeder</surname><given-names>B</given-names></name></person-group> (<year>1966</year>) <article-title>Neuroptera-Planipennia. The Lace-wings of Southern Africa. 5. Family Chrysopidae.</article-title> In: <person-group><name name-style="western"><surname>Hanström</surname><given-names>B</given-names></name><name name-style="western"><surname>Brinck</surname><given-names>P</given-names></name><name name-style="western"><surname>Rudebec</surname><given-names>G</given-names></name></person-group> (<role>Eds</role>) <source>South African Animal Life</source>. <volume>Vol. 12</volume>. <publisher-name>Swedish Natural Science Research Council</publisher-name>, <publisher-loc>Stockholm</publisher-loc>, <fpage>228</fpage>–<lpage>534</lpage>.</mixed-citation></ref><ref id="B3"><mixed-citation xmlns:xlink="http://www.w3.org/1999/xlink" xlink:type="simple"><person-group><name name-style="western"><surname>Adams</surname><given-names>PA</given-names></name><name name-style="western"><surname>Penny</surname><given-names>ND</given-names></name></person-group> (<year>1985</year>) [<year>1987</year>] <article-title>Neuroptera of the Amazon Basin. Part 11a. Introduction and Chrysopini.</article-title><source>Acta Amazonica</source><volume>15</volume>: <fpage>413</fpage>–<lpage>479</lpage>.</mixed-citation></ref><ref id="B8"><mixed-citation xmlns:xlink="http://www.w3.org/1999/xlink" xlink:type="simple"><person-group><name name-style="western"><surname>Freitas</surname><given-names>S de</given-names></name><name name-style="western"><surname>Penny</surname><given-names>ND</given-names></name></person-group> (<year>2001</year>) <article-title>The green lacewings (Neuroptera: Chrysopidae) of Brazilian agro-ecosystems.</article-title><source>Proceedings of the California Academy of Sciences</source><volume>52</volume>: <fpage>245</fpage>–<lpage>395</lpage>.</mixed-citation></ref><ref id="B26"><mixed-citation xmlns:xlink="http://www.w3.org/1999/xlink" xlink:type="simple"><person-group><name name-style="western"><surname>Sosa</surname><given-names>F</given-names></name><name name-style="western"><surname>Freitas</surname><given-names>S de</given-names></name></person-group> (<year>2010</year>) <article-title>New neotropical species of <italic>Ceraeochrysa</italic> Adams (Neuroptera: Chrysopidae).</article-title><source>Zootaxa</source><volume>2562</volume>: <fpage>57</fpage>–<lpage>65</lpage>.</mixed-citation></ref><ref id="B27"><mixed-citation xmlns:xlink="http://www.w3.org/1999/xlink" xlink:type="simple"><person-group><name name-style="western"><surname>Sosa</surname><given-names>F</given-names></name><name name-style="western"><surname>Freitas</surname><given-names>S de</given-names></name></person-group> (<year>2011</year>) <article-title>A new synonym, a new male description and new geographical records for three <italic>Ceraeochrysa</italic> species (Neuroptera: Chrysopidae).</article-title><source>Zootaxa</source><volume>2913</volume>: <fpage>47</fpage>–<lpage>58</lpage>.</mixed-citation></ref><ref id="B32"><mixed-citation xmlns:xlink="http://www.w3.org/1999/xlink" xlink:type="simple"><person-group><name name-style="western"><surname>Tauber</surname><given-names>CA</given-names></name></person-group> (<year>2010</year>) <article-title>Revision of <italic>Neosuarius</italic>, a subgenus of <italic>Chrysopodes</italic> (Neuroptera: Chrysopidae.</article-title><source>ZooKeys</source><volume>44</volume>: <fpage>1</fpage>–<lpage>104</lpage>. doi: <ext-link ext-link-type="doi" xlink:href="10.3897/zookeys.44.387" xlink:type="simple">10.3897/zookeys.44.387</ext-link></mixed-citation></ref><ref id="B37"><mixed-citation xmlns:xlink="http://www.w3.org/1999/xlink" xlink:type="simple"><person-group><name name-style="western"><surname>Tauber</surname><given-names>CA</given-names></name><name name-style="western"><surname>Albuquerque</surname><given-names>GS</given-names></name><name name-style="western"><surname>Tauber</surname><given-names>MJ</given-names></name></person-group> (<year>2012</year>) <article-title>Three new Brazilian species of <italic>Chrysopodes</italic> (Neuroptera: Chrysopidae).</article-title><source>Annals of the Entomological Society of America</source><volume>105</volume>: <fpage>638</fpage>–<lpage>663</lpage>. doi: <ext-link ext-link-type="doi" xlink:href="10.1603/AN12028" xlink:type="simple">10.1603/AN12028</ext-link></mixed-citation></ref><ref id="B1"><mixed-citation xmlns:xlink="http://www.w3.org/1999/xlink" xlink:type="simple"><person-group><name name-style="western"><surname>Adams</surname><given-names>PA</given-names></name></person-group> (<year>1982</year>) <article-title><italic>Ceraeochrysa</italic>, a new genus of Chrysopinae (Neuroptera) (Studies in New World Chrysopidae, Part II).</article-title><source>Neuroptera International</source><volume>2</volume>: <fpage>69</fpage>–<lpage>75</lpage>.</mixed-citation></ref><ref id="B22"><mixed-citation xmlns:xlink="http://www.w3.org/1999/xlink" xlink:type="simple"><person-group><name name-style="western"><surname>Penny</surname><given-names>ND</given-names></name><name name-style="western"><surname>Adams</surname><given-names>PA</given-names></name><name name-style="western"><surname>Stange</surname><given-names>LA</given-names></name></person-group> (<year>1997</year>) <article-title>Species catalog of the Neuroptera, Megaloptera, and Raphidioptera of America North of Mexico.</article-title><source>Proceedings of the California Academy of Sciences</source><volume>50</volume>: <fpage>39</fpage>–<lpage>114</lpage>.</mixed-citation></ref><ref id="B31"><mixed-citation xmlns:xlink="http://www.w3.org/1999/xlink" xlink:type="simple"><person-group><name name-style="western"><surname>Tauber</surname><given-names>CA</given-names></name></person-group> (<year>2003</year>) <article-title>Generic characteristics of <italic>Chrysopodes</italic> (Neuroptera: Chrysopidae), with new larval descriptions and a review of species from the United States and Canada.</article-title><source>Annals of the Entomological Society of America</source><volume>96</volume>: <fpage>472</fpage>–<lpage>490</lpage>. doi: <ext-link ext-link-type="doi" xlink:href="10.1603/0013-8746(2003)096[0472:GCOCNC]2.0.CO;2" xlink:type="simple">10.1603/0013-8746(2003)096[0472:GCOCNC]2.0.CO;2</ext-link></mixed-citation></ref><ref id="B40"><mixed-citation xmlns:xlink="http://www.w3.org/1999/xlink" xlink:type="simple"><person-group><name name-style="western"><surname>Valencia Luna</surname><given-names> LA</given-names></name><name name-style="western"><surname>Romero Nápoles</surname><given-names>J</given-names></name><name name-style="western"><surname>Valdez Carrasco</surname><given-names>J</given-names></name><name name-style="western"><surname>Carrillo Sánchez</surname><given-names>JL</given-names></name><name name-style="western"><surname>López Martínez</surname><given-names>V</given-names></name></person-group> (<year>2006</year>) <article-title>Taxonomia y registros de Chrysopidae (Insecta: Neuroptera) en el Estado de Morelos, México [=Taxonomy and records of Chrysopidae (Insecta: Neuroptera) in the state of Morelos, Mexico].</article-title><source>Acta Zoológica Mexicana</source> (<series>NS</series>) <volume>22</volume>: <fpage>17</fpage>–<lpage>61</lpage>.</mixed-citation></ref><ref id="B13"><mixed-citation xmlns:xlink="http://www.w3.org/1999/xlink" xlink:type="simple"><person-group><name name-style="western"><surname>Garland</surname><given-names>JA</given-names></name><name name-style="western"><surname>Kevan</surname><given-names>DK McE</given-names></name></person-group> (<year>2007</year>) <article-title>Chrysopidae of Canada and Alaska (Insecta, Neuroptera): revised checklist, new and noteworthy records, and geo-referenced localities.</article-title><source>Zootaxa</source><volume>1486</volume>: <fpage>1</fpage>–<lpage>84</lpage>. <comment>[Erratum: 1507: 68]</comment></mixed-citation></ref><ref id="B33"><mixed-citation xmlns:xlink="http://www.w3.org/1999/xlink" xlink:type="simple"><person-group><name name-style="western"><surname>Tauber</surname><given-names>CA</given-names></name><name name-style="western"><surname>Flint</surname><given-names>OS Jr</given-names></name></person-group> (<year>2010</year>) <article-title>Resolution of some taxonomic and nomenclatural issues in a recent revision of <italic>Ceraeochrysa</italic> (Neuroptera: Chrysopidae).</article-title><source>Zootaxa</source><volume>2565</volume>: <fpage>55</fpage>–<lpage>67</lpage>. <comment>[Errata: 2572: 68]</comment></mixed-citation></ref><ref id="B35"><mixed-citation xmlns:xlink="http://www.w3.org/1999/xlink" xlink:type="simple"><person-group><name name-style="western"><surname>Tauber</surname><given-names>CA</given-names></name><name name-style="western"><surname>de León</surname><given-names>T</given-names></name><name name-style="western"><surname>López-Arroyo</surname><given-names>JI</given-names></name><name name-style="western"><surname>Tauber</surname><given-names>MJ</given-names></name></person-group> (<year>1998</year>) <article-title><italic>Ceraeochrysa placita</italic> (Neuroptera: Chrysopidae): generic characteristics of larvae, larval descriptions, and life cycle.</article-title><source>Annals of the Entomological Society of America</source><volume>91</volume>: <fpage>608</fpage>–<lpage>618</lpage>.</mixed-citation></ref><ref id="B25"><mixed-citation xmlns:xlink="http://www.w3.org/1999/xlink" xlink:type="simple"><person-group><name name-style="western"><surname>Silva</surname><given-names>PS</given-names></name><name name-style="western"><surname>Tauber</surname><given-names>CA</given-names></name><name name-style="western"><surname>Albuquerque</surname><given-names>GS</given-names></name><name name-style="western"><surname>Tauber</surname><given-names>MJ</given-names></name></person-group> (<year>2013</year>) <article-title>Larvae of five horticulturally important species of <italic>Chrysopodes</italic> (Neuroptera, Chrysopidae): shared generic features, descriptions and keys.</article-title><source>ZooKeys</source><volume>262</volume>: <fpage>39</fpage>–<lpage>92</lpage>. doi: <ext-link ext-link-type="doi" xlink:href="10.3897/zookeys.262.4119" xlink:type="simple">10.3897/zookeys.262.4119</ext-link></mixed-citation></ref><ref id="B36"><mixed-citation xmlns:xlink="http://www.w3.org/1999/xlink" xlink:type="simple"><person-group><name name-style="western"><surname>Tauber</surname><given-names>CA</given-names></name><name name-style="western"><surname>de León</surname><given-names>T</given-names></name><name name-style="western"><surname>Penny</surname><given-names>ND</given-names></name><name name-style="western"><surname>Tauber</surname><given-names>MJ</given-names></name></person-group> (<year>2000</year>) <article-title>The genus <italic>Ceraeochrysa</italic> (Neuroptera: Chrysopidae) of America North of Mexico: larvae, adults, and comparative biology.</article-title><source>Annals of the Entomological Society of America</source><volume>93</volume>: <fpage>1195</fpage>–<lpage>1221</lpage>. doi: <ext-link ext-link-type="doi" xlink:href="10.1603/0013-8746(2000)093[1195:TGCNCO]2.0.CO;2" xlink:type="simple">10.1603/0013-8746(2000)093[1195:TGCNCO]2.0.CO;2</ext-link></mixed-citation></ref><ref id="B23"><mixed-citation xmlns:xlink="http://www.w3.org/1999/xlink" xlink:type="simple"><person-group><name name-style="western"><surname>Principi</surname><given-names>MM</given-names></name><name name-style="western"><surname>Sgobba</surname><given-names>D</given-names></name></person-group> (<year>1987</year>) <article-title>La diapausa larvale in <italic>Mallada</italic> (=<italic>Anisochrysa</italic>) <italic>flavifrons</italic> (Brauer) (Neuroptera Chrysopidae): cicli fotoperiodici responsabili dell'induzione, sviluppo di diapausa e attivazione, accrescimento ponderale dello stadio con diapausa.</article-title><source>Bollettino dell'Istituto di Entomologia "Guido Grandi" della Università degli studi di Bologna</source><volume>41</volume>: <fpage>209</fpage>–<lpage>231</lpage>.</mixed-citation></ref><ref id="B24"><mixed-citation xmlns:xlink="http://www.w3.org/1999/xlink" xlink:type="simple"><person-group><name name-style="western"><surname>Principi</surname><given-names>MM</given-names></name><name name-style="western"><surname>Sgobba</surname><given-names>D</given-names></name></person-group> (<year>1993</year>) <article-title>La diapausa larvale in <italic>Mallada clathratus</italic> (Schneider) (Neuroptera Chrysopidae).</article-title><source>Bollettino dell'Istituto di Entomologia "Guido Grandi" della Università degli studi di Bologna</source><volume>48</volume>: <fpage>75</fpage>–<lpage>91</lpage>.</mixed-citation></ref><ref id="B7"><mixed-citation xmlns:xlink="http://www.w3.org/1999/xlink" xlink:type="simple"><person-group><name name-style="western"><surname>Canard</surname><given-names>M</given-names></name><name name-style="western"><surname>Grimal</surname><given-names>A</given-names></name><name name-style="western"><surname>Hatté</surname><given-names>M</given-names></name></person-group> (<year>1990</year>) <article-title>Larval diapause in the Mediterranean green lacewing <italic>Mallada picteti</italic> (MacLachlan) (Neuroptera: Chrysopidae): induction by photoperiod, sensitive and responsive stages.</article-title><source>Bollettino dell'Istituto di Entomologia "Guido Grandi" della Università degli studi di Bologna</source><volume>44</volume>: <fpage>65</fpage>–<lpage>74</lpage>.</mixed-citation></ref><ref id="B5"><mixed-citation xmlns:xlink="http://www.w3.org/1999/xlink" xlink:type="simple"><person-group><name name-style="western"><surname>Brooks</surname><given-names>SJ</given-names></name></person-group> (<year>1994</year>) <article-title>A taxonomic review of the common green lacewing genus <italic>Chrysoperla</italic> (Neuroptera: Chrysopidae).</article-title><source>Bulletin of the Natural History Museum, Entomology</source><volume>63</volume>: <fpage>137</fpage>–<lpage>210</lpage>.</mixed-citation></ref><ref id="B14"><mixed-citation xmlns:xlink="http://www.w3.org/1999/xlink" xlink:type="simple"><person-group><name name-style="western"><surname>Henry</surname><given-names>CS</given-names></name><name name-style="western"><surname>Brooks</surname><given-names>SJ</given-names></name><name name-style="western"><surname>Duelli</surname><given-names>P</given-names></name><name name-style="western"><surname>Johnson</surname><given-names>JB</given-names></name><name name-style="western"><surname>Wells</surname><given-names>MM</given-names></name><name name-style="western"><surname>Mochizuki</surname><given-names>A</given-names></name></person-group> (<year>2012</year>) <article-title>Parallel evolution in courtship songs of North American and European green lacewings (Neuroptera: Chrysopidae).</article-title><source>Biological Journal of the Linnean Society</source><volume>105</volume>: <fpage>776</fpage>–<lpage>796</lpage>. doi: <ext-link ext-link-type="doi" xlink:href="10.1111/j.1095-8312.2011.01845.x" xlink:type="simple">10.1111/j.1095-8312.2011.01845.x</ext-link></mixed-citation></ref><ref id="B17"><mixed-citation xmlns:xlink="http://www.w3.org/1999/xlink" xlink:type="simple"><person-group><name name-style="western"><surname>Oswald</surname><given-names>JD</given-names></name></person-group> (<year>2013</year>) <source>Neuropteria Species of the World. Version 3.0</source>. <ext-link ext-link-type="uri" xlink:href="http://lacewing.tamu.edu/Species-Catalogue/" xlink:type="simple">http://lacewing.tamu.edu/Species-Catalogue/</ext-link> [<date-in-citation content-type="access-date">accessed on 17 May 2014</date-in-citation>]</mixed-citation></ref><ref id="B28"><mixed-citation xmlns:xlink="http://www.w3.org/1999/xlink" xlink:type="simple"><person-group><name name-style="western"><surname>Tauber</surname><given-names>CA</given-names></name></person-group> (<year>1969</year>) <article-title>Taxonomy and biology of the lacewing genus <italic>Meleoma</italic> (Neuroptera: Chrysopidae).</article-title><source>University of California Publications in Entomology</source><volume>58</volume>: <fpage>1</fpage>–<lpage>94</lpage>.</mixed-citation></ref><ref id="B19"><mixed-citation xmlns:xlink="http://www.w3.org/1999/xlink" xlink:type="simple"><person-group><name name-style="western"><surname>Penny</surname><given-names>ND</given-names></name></person-group> (<year>2006</year>) <article-title>Two new species of <italic>Meleoma</italic> (Neuroptera: Chrysopidae) from western North America, with a revised key to species.</article-title><source>Annals of the Entomological Society of America</source><volume>99</volume>: <fpage>58</fpage>–<lpage>63</lpage>. doi: <ext-link ext-link-type="doi" xlink:href="10.1603/0013-8746(2006)099[0058:TNSOMN]2.0.CO;2" xlink:type="simple">10.1603/0013-8746(2006)099[0058:TNSOMN]2.0.CO;2</ext-link></mixed-citation></ref><ref id="B2"><mixed-citation xmlns:xlink="http://www.w3.org/1999/xlink" xlink:type="simple"><person-group><name name-style="western"><surname>Adams</surname><given-names>PA</given-names></name><name name-style="western"><surname>Garland</surname><given-names>JA</given-names></name></person-group> (<year>1982</year>) <article-title>A review of the genus <italic>Mallada</italic> in the United States and Canada, with a new species (Neuroptera: Chrysopidae).</article-title><source>Psyche</source><volume>89</volume>: <fpage>239</fpage>–<lpage>248</lpage>. doi: <ext-link ext-link-type="doi" xlink:href="10.1155/1982/17827" xlink:type="simple">10.1155/1982/17827</ext-link></mixed-citation></ref><ref id="B18"><mixed-citation xmlns:xlink="http://www.w3.org/1999/xlink" xlink:type="simple"><person-group><name name-style="western"><surname>Oswald</surname><given-names>JD</given-names></name><name name-style="western"><surname>Contreras-Ramos</surname><given-names>A</given-names></name><name name-style="western"><surname>Penny</surname><given-names>ND</given-names></name></person-group> (<year>2002</year>) <article-title>Neuroptera (Neuropterida).</article-title> In: <person-group><name name-style="western"><surname>Bousquets</surname><given-names>JL</given-names></name><name name-style="western"><surname>Morrone</surname><given-names>JJ</given-names></name></person-group> (<role>Eds</role>) <source>Biodiversidad, Taxonomía y Biogeografía de Artrópodos de México: hacia una síntesis de su conocimiento</source>, <volume>Vol. 3</volume>. <publisher-name>Universidad Nacional Autónoma de México</publisher-name>, <publisher-loc>Distrito Federal, Mexico</publisher-loc>, <fpage>559</fpage>–<lpage>581</lpage>.</mixed-citation></ref></ref-list></tp:taxon-treatment>
