# Supplementary material for: Kymachrysa, a new genus of Nearctic Green Lacewings (Neuroptera, Chrysopidae, Chrysopini)
Source: Zookeys. 2014 Aug 28;(437):87–108. doi: 10.3897/zookeys.437.7984 (PMC4155731; doi:10.3897/zookeys.437.7984)
Supplement: XML Treatment for Kymachrysa placita [file zookeys.437.7984-treatment2.xml]

<!DOCTYPE tp:taxon-treatment
  PUBLIC "-//TaxonX//DTD Taxonomic Treatment Publishing DTD v0 20100105//EN" "tax-treatment-NSO.dtd">
<tp:taxon-treatment xmlns:tp="http://www.plazi.org/taxpub"><tp:treatment-meta><kwd-group><label>Taxon classification</label><kwd><named-content content-type="kingdom">Animalia</named-content></kwd><kwd><named-content content-type="order">Neuroptera</named-content></kwd><kwd><named-content content-type="family">Chrysopidae</named-content></kwd></kwd-group><mixed-citation publication-type="journal"><person-group><name><surname>Tauber</surname><given-names>Catherine A.</given-names></name><name><surname>Garland</surname><given-names>J. Allan</given-names></name></person-group><article-title><italic>Kymachrysa</italic>, a new genus of Nearctic Green Lacewings (Neuroptera, Chrysopidae, Chrysopini)</article-title><source>Zookeys</source><day>28</day><month>8</month><year>2014</year><volume>2014</volume><issue>437</issue><fpage>87</fpage><lpage>108</lpage><pub-id pub-id-type="doi">10.3897/zookeys.437.7984</pub-id></mixed-citation></tp:treatment-meta><tp:nomenclature><tp:taxon-name>
                            <tp:taxon-name-part taxon-name-part-type="genus">Kymachrysa</tp:taxon-name-part>
                            <tp:taxon-name-part taxon-name-part-type="species">placita</tp:taxon-name-part>
                        </tp:taxon-name><tp:taxon-authority>(Banks, 1908)</tp:taxon-authority><tp:taxon-status xmlns:xlink="http://www.w3.org/1999/xlink" xlink:type="simple">comb. n.</tp:taxon-status><tp:nomenclature-citation-list><tp:nomenclature-citation><tp:taxon-name>Chrysopa placita</tp:taxon-name><comment> Banks, 1908: 259 [MCZ, Lectotype, designated by <xref ref-type="bibr" rid="B33">Tauber and Flint 2010</xref>: 61].</comment></tp:nomenclature-citation><tp:nomenclature-citation><tp:taxon-name>Ceraeochrysa placita</tp:taxon-name><comment> (Banks). First combination in <italic><tp:taxon-name>Ceraeochrysa</tp:taxon-name></italic> by <xref ref-type="bibr" rid="B1">Adams (1982</xref>: 73). Removed from <italic><tp:taxon-name>Ceraeochrysa</tp:taxon-name></italic> by <xref ref-type="bibr" rid="B31">Tauber (2003</xref>: 484). Combination reinstated by <xref ref-type="bibr" rid="B9">Freitas et al. (2009</xref>: 568), but subsequently considered uncertain by <xref ref-type="bibr" rid="B33">Tauber and Flint (2010</xref>: 64).</comment></tp:nomenclature-citation><tp:nomenclature-citation><tp:taxon-name>Chrysopodes  (Neosuarius)  placitus</tp:taxon-name><comment> [= <italic>placita</italic>] (Banks). First combination in <italic><tp:taxon-name>Chrysopodes  (Neosuarius) </tp:taxon-name></italic> by <xref ref-type="bibr" rid="B31">Tauber (2003</xref>: 484). Removed from <italic><tp:taxon-name>Chrysopodes</tp:taxon-name></italic> by <xref ref-type="bibr" rid="B9">Freitas et al. (2009</xref>: 568). Generic and subgeneric association with <italic><tp:taxon-name>Chrysopodes  (Neosuarius) </tp:taxon-name></italic> considered uncertain by <xref ref-type="bibr" rid="B32">Tauber (2010</xref>: 12).</comment></tp:nomenclature-citation><tp:nomenclature-citation><tp:taxon-name>Chrysopa forreri</tp:taxon-name><comment> Navás, 1913-14 [1914]: 97 [Syntype, The Natural History Museum, London (BMNH)]. Junior subjective synonym of <italic><tp:taxon-name>Ceraeochrysa placita</tp:taxon-name></italic> by <xref ref-type="bibr" rid="B1">Adams (1982</xref>: 73). Recognized as a junior subjective synonym of <italic><tp:taxon-name>Ceraeochrysa intacta</tp:taxon-name></italic> (Navás) by <xref ref-type="bibr" rid="B33">Tauber and Flint (2010</xref>: 62).</comment></tp:nomenclature-citation><tp:nomenclature-citation><tp:taxon-name>Chrysopa intacta</tp:taxon-name><comment> Navás, 1912: 199 [Neotype, Canadian National Collection, Ottawa, (CNC), designated by <xref ref-type="bibr" rid="B12">Garland 1985</xref>: 138]. Junior subjective synonym of <italic><tp:taxon-name>Ceraeochrysa placita</tp:taxon-name></italic> by <xref ref-type="bibr" rid="B12">Garland (1985</xref>: 137). Recognized as a valid species, with uncertain generic assignment by <xref ref-type="bibr" rid="B33">Tauber and Flint (2010</xref>: 62).</comment></tp:nomenclature-citation></tp:nomenclature-citation-list></tp:nomenclature><tp:treatment-sec sec-type="Species specific characters"><title>Species specific characters.</title><p>The species was most recently re-described by <xref ref-type="bibr" rid="B9">Freitas et al. (2009</xref>: 568). Externally, it is recognized by its characteristic broad, dark brown facial markings (Fig. <xref ref-type="fig" rid="F4">4</xref>) and broadly cleft tarsal claws (Fig. <xref ref-type="fig" rid="F8">8C</xref>). The distinctive male features include: microtholi absent (Fig. <xref ref-type="fig" rid="F8">8A</xref>); ventral apodeme of S8+9 convex, with smooth curve; gonocornua broad, touching each other mesally (Fig. <xref ref-type="fig" rid="F6">6</xref>). Female character states include: spermathecal invagination small (&lt; 1/4<sup>th</sup> the width of the spermatheca), shallow (&lt; 1/2 the depth of the spermatheca); basal section of spermathecal duct smooth, without hairiness (Fig. <xref ref-type="fig" rid="F3">3</xref>). The larvae and biology are unknown.</p><!--PageBreak--></tp:treatment-sec><tp:treatment-sec sec-type="Geographic distribution"><title>Geographic distribution.</title><p>We have seen specimens or reliable reports only from the USA (AZ: Chafee, Cochise Co.; CO: Clear Creek, Larimer, Jefferson Co.; NM: Cibola Co.; UT: Uintah Co.; WY: Albany Co.).</p></tp:treatment-sec><tp:treatment-sec><!--Section generated to contain objects referenced in tp:taxon-treatment.--><fig id="F4" position="float" orientation="portrait"><label>Figure 4.</label><caption><p><italic><tp:taxon-name>Kymachrysa placita</tp:taxon-name></italic> external adult features. Note variation in darkness and size of head markings, prothoracic size and shape. <bold>A, B</bold> Head (dorsal) <bold>C, D</bold> Head (frontal) <bold>E</bold> Head, prothorax (lateral) <bold>F, G</bold> Head, prothorax, mesothorax (dorsal) <bold>H</bold> Head, thorax (lateral) [Background with small piece of abdomen visible]. <bold>A, C, E, F</bold> Wyoming, SDNHM; <bold>B, D, G, H</bold> Colorado, CPG.</p></caption><graphic xmlns:xlink="http://www.w3.org/1999/xlink" xlink:href="zookeys-437-087-g004.jpg" position="float" orientation="portrait" xlink:type="simple"/></fig><fig id="F8" position="float" orientation="portrait"><label>Figure 8.</label><caption><p><bold>A, B</bold> Integument of fifth abdominal sternite. <bold>A</bold> <italic><tp:taxon-name>Kymachrysa placita</tp:taxon-name></italic>, without microtholi [typical of <italic><tp:taxon-name>Kymachrysa placita</tp:taxon-name></italic> and some <italic><tp:taxon-name>Kymachrysa intacta</tp:taxon-name></italic> populations (see text)] <bold>B</bold> <italic><tp:taxon-name>Kymachrysa intacta</tp:taxon-name></italic>, with microtholi (typical of some populations). <bold>C, D</bold> Prothoracic tarsal claw. <bold>C</bold> <italic><tp:taxon-name>Kymachrysa placita</tp:taxon-name></italic> <bold>D</bold> <italic><tp:taxon-name>Kymachrysa intacta</tp:taxon-name></italic>. <bold>A</bold> Type, Colorado, MCZ; <bold>B</bold> California, TRC; <bold>C</bold> Wyoming, SDNHM; <bold>D</bold> Minnesota, CMNH.</p></caption><graphic xmlns:xlink="http://www.w3.org/1999/xlink" xlink:href="zookeys-437-087-g008.jpg" position="float" orientation="portrait" xlink:type="simple"/></fig><fig id="F6" position="float" orientation="portrait"><label>Figure 6.</label><caption><p><italic><tp:taxon-name>Kymachrysa placita</tp:taxon-name></italic> male abdomen. <bold>A</bold> Abdominal segments 3 to terminus (lateral), with genitalia everted <bold>B</bold> Gonarcal complex (dorsal) <bold>C</bold> Genitalia (everted–including gonapsis, lateral) <bold>D</bold> Gonapsis (ventral) <bold>E</bold> Hypandrium internum nestled within membrane [Gonapsis not in focus, shown for relative scale]. All Types, Colorado, MCZ <italic>Abbreviations</italic>: <bold>gc</bold> gonocornu <bold>gps</bold> gonapsis <bold>g.a.</bold> gonarcal apodeme <bold>g.b.</bold> gonarcal bridge <bold>g.c.</bold> gonarcal complex <bold>h.i.</bold> V-shaped hypandrium internum <bold>med</bold> mediuncus <bold>m.s.</bold> membranous sac <bold>S7</bold> seventh sternite <bold>S8+9</bold> fused eighth and ninth sternites <bold>Tx</bold> tergite, number <bold>T9+e</bold> fused ninth tergite and ectoproct.</p></caption><graphic xmlns:xlink="http://www.w3.org/1999/xlink" xlink:href="zookeys-437-087-g006.jpg" position="float" orientation="portrait" xlink:type="simple"/></fig><fig id="F3" position="float" orientation="portrait"><label>Figure 3.</label><caption><p><italic><tp:taxon-name>Kymachrysa</tp:taxon-name></italic> female terminalia. <bold>A, B</bold> Abdominal segments 7 and 9 (lateral) [Arrows delineate the praegenitale] <bold>C, D</bold> Praegenitale at distal margin of S7 (ventral) <bold>E–H</bold> Spermatheca <bold>A, C, F</bold> <italic><tp:taxon-name>Kymachrysa placita</tp:taxon-name></italic> <bold>A, F</bold> Colorado, USNM <bold>C</bold> New Mexico, USNM <bold>B, D, E, G, H</bold> <italic><tp:taxon-name>Kymachrysa intacta</tp:taxon-name></italic> <bold>B, D, E</bold> New York, TRC <bold>G</bold> Colorado, CPG <bold>H</bold> California, TRC. <italic>Abbreviations</italic>: <bold>c.c.</bold> callus cerci <bold>g.l.</bold> gonapophysis lateralis <bold>inv</bold> spermathecal invagination <bold>prae</bold> praegenitale <bold>sg</bold> subgenitale <bold>sp</bold> spermatheca <bold>sp.d.</bold> spermathecal duct <bold>S7</bold> seventh sternite <bold>tr.s.</bold> transverse sclerite <bold>T9+e</bold> fused ninth tergite and ectoproct <bold>vel</bold> velum.</p></caption><graphic xmlns:xlink="http://www.w3.org/1999/xlink" xlink:href="zookeys-437-087-g003.jpg" position="float" orientation="portrait" xlink:type="simple"/></fig></tp:treatment-sec><ref-list><ref id="B33"><mixed-citation xmlns:xlink="http://www.w3.org/1999/xlink" xlink:type="simple"><person-group><name name-style="western"><surname>Tauber</surname><given-names>CA</given-names></name><name name-style="western"><surname>Flint</surname><given-names>OS Jr</given-names></name></person-group> (<year>2010</year>) <article-title>Resolution of some taxonomic and nomenclatural issues in a recent revision of <italic>Ceraeochrysa</italic> (Neuroptera: Chrysopidae).</article-title><source>Zootaxa</source><volume>2565</volume>: <fpage>55</fpage>–<lpage>67</lpage>. <comment>[Errata: 2572: 68]</comment></mixed-citation></ref><ref id="B1"><mixed-citation xmlns:xlink="http://www.w3.org/1999/xlink" xlink:type="simple"><person-group><name name-style="western"><surname>Adams</surname><given-names>PA</given-names></name></person-group> (<year>1982</year>) <article-title><italic>Ceraeochrysa</italic>, a new genus of Chrysopinae (Neuroptera) (Studies in New World Chrysopidae, Part II).</article-title><source>Neuroptera International</source><volume>2</volume>: <fpage>69</fpage>–<lpage>75</lpage>.</mixed-citation></ref><ref id="B31"><mixed-citation xmlns:xlink="http://www.w3.org/1999/xlink" xlink:type="simple"><person-group><name name-style="western"><surname>Tauber</surname><given-names>CA</given-names></name></person-group> (<year>2003</year>) <article-title>Generic characteristics of <italic>Chrysopodes</italic> (Neuroptera: Chrysopidae), with new larval descriptions and a review of species from the United States and Canada.</article-title><source>Annals of the Entomological Society of America</source><volume>96</volume>: <fpage>472</fpage>–<lpage>490</lpage>. doi: <ext-link ext-link-type="doi" xlink:href="10.1603/0013-8746(2003)096[0472:GCOCNC]2.0.CO;2" xlink:type="simple">10.1603/0013-8746(2003)096[0472:GCOCNC]2.0.CO;2</ext-link></mixed-citation></ref><ref id="B9"><mixed-citation xmlns:xlink="http://www.w3.org/1999/xlink" xlink:type="simple"><person-group><name name-style="western"><surname>Freitas</surname><given-names>S de</given-names></name><name name-style="western"><surname>Penny</surname><given-names>ND</given-names></name><name name-style="western"><surname>Adams</surname><given-names>PA</given-names></name></person-group> (<year>2009</year>) <article-title>A revision of the New World genus <italic>Ceraeochrysa</italic> (Neuroptera: Chrysopidae).</article-title><source>Proceedings of the California Academy of Sciences</source><volume>60</volume>: <fpage>503</fpage>–<lpage>610</lpage>.</mixed-citation></ref><ref id="B32"><mixed-citation xmlns:xlink="http://www.w3.org/1999/xlink" xlink:type="simple"><person-group><name name-style="western"><surname>Tauber</surname><given-names>CA</given-names></name></person-group> (<year>2010</year>) <article-title>Revision of <italic>Neosuarius</italic>, a subgenus of <italic>Chrysopodes</italic> (Neuroptera: Chrysopidae.</article-title><source>ZooKeys</source><volume>44</volume>: <fpage>1</fpage>–<lpage>104</lpage>. doi: <ext-link ext-link-type="doi" xlink:href="10.3897/zookeys.44.387" xlink:type="simple">10.3897/zookeys.44.387</ext-link></mixed-citation></ref><ref id="B12"><mixed-citation xmlns:xlink="http://www.w3.org/1999/xlink" xlink:type="simple"><person-group><name name-style="western"><surname>Garland</surname><given-names>JA</given-names></name></person-group> (<year>1985</year>) <article-title>Une nouvelle synonymie de <italic>Ceraeochrysa placita</italic> (Banks), espece Nord-Americaine, avec designation d'un neotype (Planipennia, Chrysopidae).</article-title><source>Neuroptera International</source><volume>3</volume>: <fpage>137</fpage>–<lpage>138</lpage>.</mixed-citation></ref></ref-list></tp:taxon-treatment>
