# Supplementary material for: Kymachrysa, a new genus of Nearctic Green Lacewings (Neuroptera, Chrysopidae, Chrysopini)
Source: Zookeys. 2014 Aug 28;(437):87–108. doi: 10.3897/zookeys.437.7984 (PMC4155731; doi:10.3897/zookeys.437.7984)
Supplement: XML Treatment for Kymachrysa intacta [file zookeys.437.7984-treatment3.xml]

<!DOCTYPE tp:taxon-treatment
  PUBLIC "-//TaxonX//DTD Taxonomic Treatment Publishing DTD v0 20100105//EN" "tax-treatment-NSO.dtd">
<tp:taxon-treatment xmlns:tp="http://www.plazi.org/taxpub"><tp:treatment-meta><kwd-group><label>Taxon classification</label><kwd><named-content content-type="kingdom">Animalia</named-content></kwd><kwd><named-content content-type="order">Neuroptera</named-content></kwd><kwd><named-content content-type="family">Chrysopidae</named-content></kwd></kwd-group><mixed-citation publication-type="journal"><person-group><name><surname>Tauber</surname><given-names>Catherine A.</given-names></name><name><surname>Garland</surname><given-names>J. Allan</given-names></name></person-group><article-title><italic>Kymachrysa</italic>, a new genus of Nearctic Green Lacewings (Neuroptera, Chrysopidae, Chrysopini)</article-title><source>Zookeys</source><day>28</day><month>8</month><year>2014</year><volume>2014</volume><issue>437</issue><fpage>87</fpage><lpage>108</lpage><pub-id pub-id-type="doi">10.3897/zookeys.437.7984</pub-id></mixed-citation></tp:treatment-meta><tp:nomenclature><tp:taxon-name>
                            <tp:taxon-name-part taxon-name-part-type="genus">Kymachrysa</tp:taxon-name-part>
                            <tp:taxon-name-part taxon-name-part-type="species">intacta</tp:taxon-name-part>
                        </tp:taxon-name><tp:taxon-authority>(Navás, 1912)</tp:taxon-authority><tp:taxon-status xmlns:xlink="http://www.w3.org/1999/xlink" xlink:type="simple">comb. n.</tp:taxon-status><tp:nomenclature-citation-list><tp:nomenclature-citation><tp:taxon-name>Chrysopa intacta</tp:taxon-name><comment> Navás, 1912: 199 [Original syntype reported to have been retained in Navás collection, probably destroyed; Neotype, CNC; designated by <xref ref-type="bibr" rid="B12">Garland (1985</xref>: 137)]. Junior subjective synonym of <italic><tp:taxon-name>Ceraeochrysa placita</tp:taxon-name></italic> by <xref ref-type="bibr" rid="B12">Garland (1985</xref>: 137).</comment></tp:nomenclature-citation><tp:nomenclature-citation><tp:taxon-name>Ceraeochrysa intacta</tp:taxon-name><comment> (Navás), genus <italic>incertae sedis</italic>. Recognized as a valid species, with uncertain generic assignment by <xref ref-type="bibr" rid="B33">Tauber and Flint (2010</xref>: 62).</comment></tp:nomenclature-citation><tp:nomenclature-citation><tp:taxon-name>Chrysopa forreri</tp:taxon-name><comment> Navás, 1913-14 [1914]: 97 [Syntype, BMNH]. Junior subjective synonym of <italic><tp:taxon-name>Ceraeochrysa intacta</tp:taxon-name></italic> by <xref ref-type="bibr" rid="B33">Tauber and Flint (2010</xref>: 61).</comment></tp:nomenclature-citation><tp:nomenclature-citation><tp:taxon-name>Ceraeochrysa chiricahuae</tp:taxon-name><comment> Freitas and Penny, in <xref ref-type="bibr" rid="B9">Freitas et al. 2009</xref>: 594 [Holotype, CAS]. Junior subjective synonym of <italic><tp:taxon-name>Ceraeochrysa intacta</tp:taxon-name></italic> by <xref ref-type="bibr" rid="B33">Tauber and Flint (2010</xref>: 61).</comment></tp:nomenclature-citation></tp:nomenclature-citation-list></tp:nomenclature><tp:treatment-sec sec-type="Remarks"><title>Remarks.</title><p>In addition to the citations listed above that refer to synonymies and nomenclatural changes, <xref ref-type="bibr" rid="B13">Garland and Kevan (2007</xref>: 59) provide a list of references containing information on <italic><tp:taxon-name>Kymachrysa intacta</tp:taxon-name></italic> under the name <italic>placita</italic>/<italic>placitus</italic> [as <italic><tp:taxon-name>Chrysopa</tp:taxon-name></italic>, <italic><tp:taxon-name>Ceraeochrysa</tp:taxon-name></italic>, <italic><tp:taxon-name>Chrysopodes  (Neosuarius) </tp:taxon-name></italic>, <italic><tp:taxon-name>Oviedus</tp:taxon-name></italic>]; other references include <xref ref-type="bibr" rid="B34">Tauber and de León (2001</xref>, as <italic><tp:taxon-name>Ceraeochrysa placita</tp:taxon-name></italic>); <xref ref-type="bibr" rid="B32">Tauber (2010</xref>: 12, as <italic><tp:taxon-name>Chrysopodes placitus</tp:taxon-name></italic>); <xref ref-type="bibr" rid="B38">Tauber et al. 2014</xref>: Suppl, Material, as <italic><tp:taxon-name>Ceraeochrysa placita</tp:taxon-name></italic>, <italic>incertae sedis</italic>).</p></tp:treatment-sec><tp:treatment-sec sec-type="Species specific characters"><title>Species specific characters.</title><p>This species was re-described by <xref ref-type="bibr" rid="B35">Tauber et al. (1998</xref>, <xref ref-type="bibr" rid="B36">2000</xref>, as <italic><tp:taxon-name>Ceraeochrysa placita</tp:taxon-name></italic>), <xref ref-type="bibr" rid="B31">Tauber (2003</xref>, as <italic><tp:taxon-name>Chrysopodes placita</tp:taxon-name></italic>), and <xref ref-type="bibr" rid="B9">Freitas et al. (2009</xref>: 594, as <italic><tp:taxon-name>Ceraeochrysa chiricahuae</tp:taxon-name></italic>). Adults are recognized by their slender, red markings on the head and thorax (Fig. <xref ref-type="fig" rid="F5">5</xref>) and narrowly cleft tarsal claws (Fig. <xref ref-type="fig" rid="F8">8D</xref>; also see <xref ref-type="bibr" rid="B10">Garland 1982</xref>, fig. 74k), as well as their distinctive male and female genitalia. The male features include: microtholi sometimes present (see below); ventral apodeme of S8+9 irregular, with several small curves and a mesal bend; gonocornua narrow, separated from each other basally (Fig. <xref ref-type="fig" rid="F7">7</xref>). In the female, the spermathecal invagination is large (~1/3<sup>rd</sup> the width of the spermatheca) and relatively deep (&gt; ½ the depth of the spermatheca), and the basal section of the spermathecal duct is hairy (Fig. <xref ref-type="fig" rid="F3">3</xref>).</p><p>Specimens of <!--PageBreak--><italic><tp:taxon-name>Kymachrysa intacta</tp:taxon-name></italic> from eastern and western North America appear very similar to each other, but we found some geographic variation of note. First, the male abdominal sternites are densely covered with microtholi on our specimens from California (Alameda, Kern, and Sierra Counties) (Fig. <xref ref-type="fig" rid="F8">8B</xref>). In contrast, microtholi are very sparse or absent on specimens from Utah (Wasatch County) and Colorado (Larimer County), and absent from specimens from New Hampshire (Belknap County) and New York (Tompkins and Schuyler Counties) (as in Fig. <xref ref-type="fig" rid="F8">8</xref> for <italic><tp:taxon-name>Kymachrysa placita</tp:taxon-name></italic>; also see <xref ref-type="bibr" rid="B10">Garland 1982</xref>). Second, larvae (second and third instars) from the west were reported to have somewhat denser abdominal setation than those of the east (<xref ref-type="bibr" rid="B35">Tauber et al. 1998</xref>). And, finally, the length of the stalk that supports the egg is considerably longer in eastern than in western populations (eastern: 2.1–3.3 mm; western: 1.4–2.3 mm) (<xref ref-type="bibr" rid="B35">Tauber et al. 1998</xref>). Given the potential role of microtholi in courtship, we suspect that the above variation may indicate at least some reproductive isolation between eastern and western populations.</p><p>The larvae of <italic><tp:taxon-name>Kymachrysa intacta</tp:taxon-name></italic> have been described (<xref ref-type="bibr" rid="B35">Tauber et al. 1998</xref>, <xref ref-type="bibr" rid="B36">2000</xref>, <xref ref-type="bibr" rid="B31">Tauber 2003</xref>); for images, see Fig. <xref ref-type="fig" rid="F11">11</xref> here. Below are some modifications and corrections to the earlier descriptions:</p><p>(a) Semaphorant A (L1): Thorax as figured by <xref ref-type="bibr" rid="B35">Tauber et al. (1998</xref>, Fig. 8), with following differences: Mesothorax with Sc1, Sc2 present anteriorly on folds as in <italic><tp:taxon-name>Chrysopodes</tp:taxon-name></italic> (see <xref ref-type="bibr" rid="B31">Tauber 2003</xref>, fig. 10); Sc3 present, posteromesal to lateral tubercles, with one medium-length and sometimes one small associated setae; S1 small or absent; S2 medium-length, mesal to Sc3, smooth to finely sabulose. Metathorax with Sc3 present, mesal to lateral tubercle, with one or two small associated setae (S1Sc3, S2Sc3); several very small setae anterior to Sc3, probably associated with a very pale Sc2.</p><p>(b) Semaphorant B (L3, L2): Prothorax with S1 and S1Sc1 smooth to very finely sabulose, not thorny. Mesothorax with Sc2 present mesal to lateral tubercles, with two small <!--PageBreak-->associated setae (S1Sc2, S2Sc2); S1 present, small; S2 small or absent; S3 of medium-length, slightly granular; S4 small, smooth; but S1Sc3 small, S2Sc3 slightly longer. Metathorax with posterior row of setae (R1) arising from large chalazae.</p><fig id="F11" position="float" orientation="portrait"><label>Figure 11.</label><caption><p><italic><tp:taxon-name>Kymachrysa intacta</tp:taxon-name></italic> third instar. <bold>A</bold> Head (dorsal) <bold>B</bold> Head (lateral) <bold>C</bold> Thorax (lateral) <bold>D</bold> Thorax (dorsal) <bold>E</bold> Abdominal segments 1–4 (dorsal) <bold>F</bold> Abdominal segments 4–10 (dorsal) <bold>G</bold> Body (lateral). All New York, TRC.</p></caption><graphic xmlns:xlink="http://www.w3.org/1999/xlink" xlink:href="zookeys-437-087-g011.jpg" position="float" orientation="portrait" xlink:type="simple"/></fig></tp:treatment-sec><tp:treatment-sec sec-type="Geographic distribution"><title>Geographic distribution.</title><p>This species occurs broadly throughout North America. We have seen specimens or reliable records from: Canada (ON, QC; see <xref ref-type="bibr" rid="B11">Garland 1984</xref>); United States (AZ, CA, CO, MN, MO, NC, NH, NM, NV, NY, OR, TN, TX, UT, WS, WV, WY; see <xref ref-type="bibr" rid="B22">Penny et al. 1997</xref>); and Mexico (Dgo., D.F., Mich.; see <xref ref-type="bibr" rid="B40">Valencia Luna et al. 2006</xref>).</p><p><italic><tp:taxon-name>Kymachrysa placita</tp:taxon-name></italic> and <italic><tp:taxon-name>Kymachrysa intacta</tp:taxon-name></italic> were collected sympatrically in Rustler Park, Cochise Co., AZ, 6-Aug-1991, by R. &amp; J. Robertson (CAS).</p></tp:treatment-sec><tp:treatment-sec><!--Section generated to contain objects referenced in tp:taxon-treatment.--><fig id="F5" position="float" orientation="portrait"><label>Figure 5.</label><caption><p><italic><tp:taxon-name>Kymachrysa intacta</tp:taxon-name></italic> external adult features. Note variation in the presence, darkness, and size of head and thoracic markings. <bold>A–C</bold> Head (dorsal) <bold>D, E</bold> Head (frontal) <bold>F</bold> Head, prothorax (lateral) <bold>G, H</bold> Head, prothorax, mesothorax (dorsal) <bold>I</bold> Thorax (dorsal) <bold>J</bold> Head, thorax (lateral) <bold>A, D, G, I, J</bold> California, TRC <bold>B, E, F, H</bold> Colorado, TRC; <bold>C</bold> New York, TRC.</p></caption><graphic xmlns:xlink="http://www.w3.org/1999/xlink" xlink:href="zookeys-437-087-g005.jpg" position="float" orientation="portrait" xlink:type="simple"/></fig><fig id="F8" position="float" orientation="portrait"><label>Figure 8.</label><caption><p><bold>A, B</bold> Integument of fifth abdominal sternite. <bold>A</bold> <italic><tp:taxon-name>Kymachrysa placita</tp:taxon-name></italic>, without microtholi [typical of <italic><tp:taxon-name>Kymachrysa placita</tp:taxon-name></italic> and some <italic><tp:taxon-name>Kymachrysa intacta</tp:taxon-name></italic> populations (see text)] <bold>B</bold> <italic><tp:taxon-name>Kymachrysa intacta</tp:taxon-name></italic>, with microtholi (typical of some populations). <bold>C, D</bold> Prothoracic tarsal claw. <bold>C</bold> <italic><tp:taxon-name>Kymachrysa placita</tp:taxon-name></italic> <bold>D</bold> <italic><tp:taxon-name>Kymachrysa intacta</tp:taxon-name></italic>. <bold>A</bold> Type, Colorado, MCZ; <bold>B</bold> California, TRC; <bold>C</bold> Wyoming, SDNHM; <bold>D</bold> Minnesota, CMNH.</p></caption><graphic xmlns:xlink="http://www.w3.org/1999/xlink" xlink:href="zookeys-437-087-g008.jpg" position="float" orientation="portrait" xlink:type="simple"/></fig><fig id="F7" position="float" orientation="portrait"><label>Figure 7.</label><caption><p><italic><tp:taxon-name>Kymachrysa intacta</tp:taxon-name></italic> male abdomen. <bold>A</bold> Abdominal segments 4 to terminus (lateral), with genitalia everted <bold>B</bold> Gonarcal complex (dorsal) <bold>C</bold> Everted genitalia (dorsolateral), showing dorsal membranous sacs <bold>D</bold> Gonapsis (lateral), hypandrium internum (dorsal) <bold>E</bold> Gonapsis (ventral). <bold>A, D</bold> California, TRC <bold>B, E</bold> New York, TRC; <bold>C</bold> Colorado, CPG. <italic>Abbreviations</italic>: <bold>gc</bold> gonocornu <bold>gps</bold> gonapsis <bold>g.a.</bold> gonarcal apodeme <bold>g.b.</bold> gonarcal bridge <bold>g.c.</bold> gonarcal complex <bold>h.i.</bold> V-shaped hypandrium internum <bold>med</bold> mediuncus <bold>m.s.</bold> membranous sac <bold>Sx</bold> sternite, number <bold>S8+9</bold> fused eighth and ninth sternites <bold>T8</bold> eighth tergite <bold>T9+e</bold> fused ninth tergite and ectoproct.</p></caption><graphic xmlns:xlink="http://www.w3.org/1999/xlink" xlink:href="zookeys-437-087-g007.jpg" position="float" orientation="portrait" xlink:type="simple"/></fig><fig id="F3" position="float" orientation="portrait"><label>Figure 3.</label><caption><p><italic><tp:taxon-name>Kymachrysa</tp:taxon-name></italic> female terminalia. <bold>A, B</bold> Abdominal segments 7 and 9 (lateral) [Arrows delineate the praegenitale] <bold>C, D</bold> Praegenitale at distal margin of S7 (ventral) <bold>E–H</bold> Spermatheca <bold>A, C, F</bold> <italic><tp:taxon-name>Kymachrysa placita</tp:taxon-name></italic> <bold>A, F</bold> Colorado, USNM <bold>C</bold> New Mexico, USNM <bold>B, D, E, G, H</bold> <italic><tp:taxon-name>Kymachrysa intacta</tp:taxon-name></italic> <bold>B, D, E</bold> New York, TRC <bold>G</bold> Colorado, CPG <bold>H</bold> California, TRC. <italic>Abbreviations</italic>: <bold>c.c.</bold> callus cerci <bold>g.l.</bold> gonapophysis lateralis <bold>inv</bold> spermathecal invagination <bold>prae</bold> praegenitale <bold>sg</bold> subgenitale <bold>sp</bold> spermatheca <bold>sp.d.</bold> spermathecal duct <bold>S7</bold> seventh sternite <bold>tr.s.</bold> transverse sclerite <bold>T9+e</bold> fused ninth tergite and ectoproct <bold>vel</bold> velum.</p></caption><graphic xmlns:xlink="http://www.w3.org/1999/xlink" xlink:href="zookeys-437-087-g003.jpg" position="float" orientation="portrait" xlink:type="simple"/></fig></tp:treatment-sec><ref-list><ref id="B12"><mixed-citation xmlns:xlink="http://www.w3.org/1999/xlink" xlink:type="simple"><person-group><name name-style="western"><surname>Garland</surname><given-names>JA</given-names></name></person-group> (<year>1985</year>) <article-title>Une nouvelle synonymie de <italic>Ceraeochrysa placita</italic> (Banks), espece Nord-Americaine, avec designation d'un neotype (Planipennia, Chrysopidae).</article-title><source>Neuroptera International</source><volume>3</volume>: <fpage>137</fpage>–<lpage>138</lpage>.</mixed-citation></ref><ref id="B33"><mixed-citation xmlns:xlink="http://www.w3.org/1999/xlink" xlink:type="simple"><person-group><name name-style="western"><surname>Tauber</surname><given-names>CA</given-names></name><name name-style="western"><surname>Flint</surname><given-names>OS Jr</given-names></name></person-group> (<year>2010</year>) <article-title>Resolution of some taxonomic and nomenclatural issues in a recent revision of <italic>Ceraeochrysa</italic> (Neuroptera: Chrysopidae).</article-title><source>Zootaxa</source><volume>2565</volume>: <fpage>55</fpage>–<lpage>67</lpage>. <comment>[Errata: 2572: 68]</comment></mixed-citation></ref><ref id="B9"><mixed-citation xmlns:xlink="http://www.w3.org/1999/xlink" xlink:type="simple"><person-group><name name-style="western"><surname>Freitas</surname><given-names>S de</given-names></name><name name-style="western"><surname>Penny</surname><given-names>ND</given-names></name><name name-style="western"><surname>Adams</surname><given-names>PA</given-names></name></person-group> (<year>2009</year>) <article-title>A revision of the New World genus <italic>Ceraeochrysa</italic> (Neuroptera: Chrysopidae).</article-title><source>Proceedings of the California Academy of Sciences</source><volume>60</volume>: <fpage>503</fpage>–<lpage>610</lpage>.</mixed-citation></ref><ref id="B13"><mixed-citation xmlns:xlink="http://www.w3.org/1999/xlink" xlink:type="simple"><person-group><name name-style="western"><surname>Garland</surname><given-names>JA</given-names></name><name name-style="western"><surname>Kevan</surname><given-names>DK McE</given-names></name></person-group> (<year>2007</year>) <article-title>Chrysopidae of Canada and Alaska (Insecta, Neuroptera): revised checklist, new and noteworthy records, and geo-referenced localities.</article-title><source>Zootaxa</source><volume>1486</volume>: <fpage>1</fpage>–<lpage>84</lpage>. <comment>[Erratum: 1507: 68]</comment></mixed-citation></ref><ref id="B34"><mixed-citation xmlns:xlink="http://www.w3.org/1999/xlink" xlink:type="simple"><person-group><name name-style="western"><surname>Tauber</surname><given-names>CA</given-names></name><name name-style="western"><surname>de León</surname><given-names>T</given-names></name></person-group> (<year>2001</year>) <article-title>Systematics of green lacewings (Neuroptera: Chrysopidae): larvae of <italic>Ceraeochrysa</italic> from Mexico.</article-title><source>Annals of the Entomological Society of America</source><volume>94</volume>: <fpage>197</fpage>–<lpage>209</lpage>. doi: <ext-link ext-link-type="doi" xlink:href="10.1603/0013-8746(2001)094[0197:SOGLNC]2.0.CO;2" xlink:type="simple">10.1603/0013-8746(2001)094[0197:SOGLNC]2.0.CO;2</ext-link></mixed-citation></ref><ref id="B32"><mixed-citation xmlns:xlink="http://www.w3.org/1999/xlink" xlink:type="simple"><person-group><name name-style="western"><surname>Tauber</surname><given-names>CA</given-names></name></person-group> (<year>2010</year>) <article-title>Revision of <italic>Neosuarius</italic>, a subgenus of <italic>Chrysopodes</italic> (Neuroptera: Chrysopidae.</article-title><source>ZooKeys</source><volume>44</volume>: <fpage>1</fpage>–<lpage>104</lpage>. doi: <ext-link ext-link-type="doi" xlink:href="10.3897/zookeys.44.387" xlink:type="simple">10.3897/zookeys.44.387</ext-link></mixed-citation></ref><ref id="B38"><mixed-citation xmlns:xlink="http://www.w3.org/1999/xlink" xlink:type="simple"><person-group><name name-style="western"><surname>Tauber</surname><given-names>CA</given-names></name><name name-style="western"><surname>Tauber</surname><given-names>MJ</given-names></name><name name-style="western"><surname>Albuquerque</surname><given-names>GS</given-names></name></person-group> (<year>2014</year>) <article-title>Debris-carrying in larval Chrysopidae: Unraveling its evolutionary history.</article-title><source>Annals of the Entomological Society of America</source><volume>107</volume>: <fpage>295</fpage>–<lpage>314</lpage>. doi: <ext-link ext-link-type="doi" xlink:href="10.1603/AN13163" xlink:type="simple">10.1603/AN13163</ext-link></mixed-citation></ref><ref id="B35"><mixed-citation xmlns:xlink="http://www.w3.org/1999/xlink" xlink:type="simple"><person-group><name name-style="western"><surname>Tauber</surname><given-names>CA</given-names></name><name name-style="western"><surname>de León</surname><given-names>T</given-names></name><name name-style="western"><surname>López-Arroyo</surname><given-names>JI</given-names></name><name name-style="western"><surname>Tauber</surname><given-names>MJ</given-names></name></person-group> (<year>1998</year>) <article-title><italic>Ceraeochrysa placita</italic> (Neuroptera: Chrysopidae): generic characteristics of larvae, larval descriptions, and life cycle.</article-title><source>Annals of the Entomological Society of America</source><volume>91</volume>: <fpage>608</fpage>–<lpage>618</lpage>.</mixed-citation></ref><ref id="B36"><mixed-citation xmlns:xlink="http://www.w3.org/1999/xlink" xlink:type="simple"><person-group><name name-style="western"><surname>Tauber</surname><given-names>CA</given-names></name><name name-style="western"><surname>de León</surname><given-names>T</given-names></name><name name-style="western"><surname>Penny</surname><given-names>ND</given-names></name><name name-style="western"><surname>Tauber</surname><given-names>MJ</given-names></name></person-group> (<year>2000</year>) <article-title>The genus <italic>Ceraeochrysa</italic> (Neuroptera: Chrysopidae) of America North of Mexico: larvae, adults, and comparative biology.</article-title><source>Annals of the Entomological Society of America</source><volume>93</volume>: <fpage>1195</fpage>–<lpage>1221</lpage>. doi: <ext-link ext-link-type="doi" xlink:href="10.1603/0013-8746(2000)093[1195:TGCNCO]2.0.CO;2" xlink:type="simple">10.1603/0013-8746(2000)093[1195:TGCNCO]2.0.CO;2</ext-link></mixed-citation></ref><ref id="B31"><mixed-citation xmlns:xlink="http://www.w3.org/1999/xlink" xlink:type="simple"><person-group><name name-style="western"><surname>Tauber</surname><given-names>CA</given-names></name></person-group> (<year>2003</year>) <article-title>Generic characteristics of <italic>Chrysopodes</italic> (Neuroptera: Chrysopidae), with new larval descriptions and a review of species from the United States and Canada.</article-title><source>Annals of the Entomological Society of America</source><volume>96</volume>: <fpage>472</fpage>–<lpage>490</lpage>. doi: <ext-link ext-link-type="doi" xlink:href="10.1603/0013-8746(2003)096[0472:GCOCNC]2.0.CO;2" xlink:type="simple">10.1603/0013-8746(2003)096[0472:GCOCNC]2.0.CO;2</ext-link></mixed-citation></ref><ref id="B10"><mixed-citation xmlns:xlink="http://www.w3.org/1999/xlink" xlink:type="simple"><person-group><name name-style="western"><surname>Garland</surname><given-names>JA</given-names></name></person-group> (<year>1982</year>) <source>The taxonomy of the Chrysopidae of Canada and Alaska (Insecta: Neuroptera)</source>. <comment>PhD dissertation</comment>. <publisher-name>McGill University</publisher-name>, <publisher-loc>Ste Anne-de-Bellevue, Québec</publisher-loc>, <size units="page">157 pp</size>.</mixed-citation></ref><ref id="B11"><mixed-citation xmlns:xlink="http://www.w3.org/1999/xlink" xlink:type="simple"><person-group><name name-style="western"><surname>Garland</surname><given-names>JA</given-names></name></person-group> (<year>1984</year>) <article-title>Catalogue of Chrysopidae of Canada and Alaska.</article-title><source>Neuroptera International</source><volume>3</volume>: <fpage>93</fpage>–<lpage>94</lpage>. <comment>[Corrigenda 3: 149]</comment></mixed-citation></ref><ref id="B22"><mixed-citation xmlns:xlink="http://www.w3.org/1999/xlink" xlink:type="simple"><person-group><name name-style="western"><surname>Penny</surname><given-names>ND</given-names></name><name name-style="western"><surname>Adams</surname><given-names>PA</given-names></name><name name-style="western"><surname>Stange</surname><given-names>LA</given-names></name></person-group> (<year>1997</year>) <article-title>Species catalog of the Neuroptera, Megaloptera, and Raphidioptera of America North of Mexico.</article-title><source>Proceedings of the California Academy of Sciences</source><volume>50</volume>: <fpage>39</fpage>–<lpage>114</lpage>.</mixed-citation></ref><ref id="B40"><mixed-citation xmlns:xlink="http://www.w3.org/1999/xlink" xlink:type="simple"><person-group><name name-style="western"><surname>Valencia Luna</surname><given-names> LA</given-names></name><name name-style="western"><surname>Romero Nápoles</surname><given-names>J</given-names></name><name name-style="western"><surname>Valdez Carrasco</surname><given-names>J</given-names></name><name name-style="western"><surname>Carrillo Sánchez</surname><given-names>JL</given-names></name><name name-style="western"><surname>López Martínez</surname><given-names>V</given-names></name></person-group> (<year>2006</year>) <article-title>Taxonomia y registros de Chrysopidae (Insecta: Neuroptera) en el Estado de Morelos, México [=Taxonomy and records of Chrysopidae (Insecta: Neuroptera) in the state of Morelos, Mexico].</article-title><source>Acta Zoológica Mexicana</source> (<series>NS</series>) <volume>22</volume>: <fpage>17</fpage>–<lpage>61</lpage>.</mixed-citation></ref></ref-list></tp:taxon-treatment>
